# Supplementary material for: Molecular dynamic staircases: all-carbon axial chiral “Geländer” structures
Source: Chem Sci. 2018 Jun 5;9(26):5758–66. doi: 10.1039/c8sc01707g (PMC6050599; doi:10.1039/c8sc01707g)
Supplement: Supplementary file 2 [file SC-009-C8SC01707G-s002.cif]

# Electronic Supplementary Material (ESI) for Chemical Science.
# This journal is © The Royal Society of Chemistry 2018

####################################################################### 
# 
# This file contains crystal structure data downloaded from the 
# Cambridge Structural Database (CSD) hosted by the Cambridge 
# Crystallographic Data Centre (CCDC).
# 
# Full information about CCDC data access policies and citation 
# guidelines are available at http://www.ccdc.cam.ac.uk/access/V1 
# 
# Audit and citation data items may have been added by the CCDC. 
# Please retain this information to preserve the provenance of 
# this file and to allow appropriate attribution of the data. 
# 
#######################################################################

data_RM315_AB_123K
_database_code_depnum_ccdc_archive 'CCDC 1811809'
_audit_update_record             
;
2017-12-16 deposited with the CCDC.
2018-05-31 downloaded from the CCDC.
;
_audit_creation_date             2017-05-30
_audit_creation_method           CRYSTALS_ver_14.61_build_6236

_oxford_structure_analysis_title 'RM315_AB_123K_0m in P2(1)/c'
_chemical_name_systematic        ?
_chemical_melting_point          ?
_chemical_compound_source        'R. Mannancherry'

_exptl_crystal_recrystallization_method 
; 
DCM / Hexane / Isopropanol 
;
#end of refcif 
_cell_length_a                   9.2297(4)
_cell_length_b                   10.6903(4)
_cell_length_c                   27.8883(12)
_cell_angle_alpha                90
_cell_angle_beta                 91.6399(18)
_cell_angle_gamma                90
_cell_volume                     2750.6(2)

_symmetry_cell_setting           monoclinic
_symmetry_space_group_name_H-M   'P 21/c '
_symmetry_space_group_name_Hall  '-P 2ybc'
loop_
_symmetry_equiv_pos_as_xyz
x,y,z
-x,-y,-z
x,-y+1/2,z+1/2
-x,y+1/2,-z+1/2

loop_
_atom_type_symbol
_atom_type_scat_dispersion_real
_atom_type_scat_dispersion_imag
_atom_type_scat_Cromer_Mann_a1
_atom_type_scat_Cromer_Mann_b1
_atom_type_scat_Cromer_Mann_a2
_atom_type_scat_Cromer_Mann_b2
_atom_type_scat_Cromer_Mann_a3
_atom_type_scat_Cromer_Mann_b3
_atom_type_scat_Cromer_Mann_a4
_atom_type_scat_Cromer_Mann_b4
_atom_type_scat_Cromer_Mann_c
_atom_type_scat_source
C 0.0181 0.0091 2.3100 20.8439 1.0200 10.2075 1.5886 0.5687 0.8650 51.6512
0.2156 'International Tables Vol C 4.2.6.8 and 6.1.1.4'
H 0.0000 0.0000 0.4930 10.5109 0.3229 26.1257 0.1402 3.1424 0.0408 57.7998
0.0030 'International Tables Vol C 4.2.6.8 and 6.1.1.4'


_cell_formula_units_Z            4

# Given Formula = C40 H30 
# Dc =      1.23 Fooo =   1080.00 Mu =      5.26 M =    510.68
# Found Formula = C40 H30 
# Dc =      1.23 FOOO =   1080.00 Mu =      5.26 M =    510.68

_chemical_formula_sum            'C40 H30'
_chemical_formula_moiety         'C40 H30'
_chemical_formula_weight         510.68


_cell_measurement_reflns_used    9910
_cell_measurement_theta_min      3
_cell_measurement_theta_max      70
_cell_measurement_temperature    123

_exptl_crystal_description       block
_exptl_crystal_colour            colourless
_exptl_crystal_size_min          0.050
_exptl_crystal_size_mid          0.080
_exptl_crystal_size_max          0.100

_exptl_crystal_density_diffrn    1.233
_exptl_crystal_density_meas      ?
_exptl_crystal_density_method    'not measured'
# Non-dispersive F(000): 
_exptl_crystal_F_000             1080
_exptl_absorpt_coefficient_mu    0.526

# Sheldrick geometric approximatio 0.96 0.97 
_exptl_absorpt_correction_type   multi-scan
_exptl_absorpt_process_details   'SADABS (Siemens, 1996)'
_exptl_absorpt_correction_T_min  0.89
_exptl_absorpt_correction_T_max  0.97
_diffrn_measurement_device_type  'Bruker Kappa Apex2'
_diffrn_measurement_device       Area
_diffrn_radiation_monochromator  graphite
_diffrn_radiation_type           'Cu K\a'
_diffrn_radiation_wavelength     1.54178
_diffrn_measurement_method       '\f & \w scans'

# If a reference occurs more than once, delete the author 
# and date from subsequent references. 
_computing_data_collection       'Apex2 (Bruker AXS, 2006)'
_computing_cell_refinement       'Apex2 (Bruker AXS, 2006)'
_computing_data_reduction        'Apex2 (Bruker AXS, 2006)'
_computing_structure_solution    'Superflip (Palatinus & Chapuis, 2007)'
_computing_structure_refinement  'CRYSTALS (Betteridge et al., 2003)'
_computing_publication_material  'CRYSTALS (Betteridge et al., 2003)'
_computing_molecular_graphics    'CAMERON (Watkin et al., 1996)'

_diffrn_standards_interval_time  .
_diffrn_standards_interval_count .
_diffrn_standards_number         0
_diffrn_standards_decay_%        ?

_diffrn_ambient_temperature      123
_diffrn_reflns_number            28502
_reflns_number_total             5086
_diffrn_reflns_av_R_equivalents  0.030
# Number of reflections without Friedels Law is 0 
# Number of reflections with Friedels Law is 5086 
# Theoretical number of reflections is about 10473 


_diffrn_reflns_theta_min         4.429
_diffrn_reflns_theta_max         70.194
_diffrn_measured_fraction_theta_max 0.972

_diffrn_reflns_theta_full        68.000
_diffrn_measured_fraction_theta_full 0.994


_diffrn_reflns_limit_h_min       -11
_diffrn_reflns_limit_h_max       10
_diffrn_reflns_limit_k_min       -8
_diffrn_reflns_limit_k_max       12
_diffrn_reflns_limit_l_min       -33
_diffrn_reflns_limit_l_max       33
_reflns_limit_h_min              -11
_reflns_limit_h_max              11
_reflns_limit_k_min              0
_reflns_limit_k_max              12
_reflns_limit_l_min              0
_reflns_limit_l_max              33

_oxford_diffrn_Wilson_B_factor   0.00
_oxford_diffrn_Wilson_scale      0.00

_atom_sites_solution_primary     Other #heavy,direct,difmap,geom,iterative
# _atom_sites_solution_secondary  difmap
_atom_sites_solution_hydrogens   difmap

_refine_diff_density_min         -0.16
_refine_diff_density_max         0.29


# The current dictionary definitions do not cover the 
# situation where the reflections used for refinement were 
# selected by a user-defined sigma threshold 


# The values actually used during refinement 
_oxford_reflns_threshold_expression_ref I>-3.0\s(I)
_refine_ls_number_reflns         5068
_refine_ls_number_restraints     0
_refine_ls_number_parameters     361
_oxford_refine_ls_R_factor_ref   0.0405
_refine_ls_wR_factor_ref         0.0785
_refine_ls_goodness_of_fit_ref   0.9187
_refine_ls_shift/su_max          0.0008150
_refine_ls_shift/su_mean         0.0000766


# The values computed with all filters except I/sigma 
_oxford_reflns_number_all        5068
_refine_ls_R_factor_all          0.0405
_refine_ls_wR_factor_all         0.0785

# The values computed with a 2 sigma cutoff - a la SHELX 
_reflns_threshold_expression     I>2.0\s(I)
_reflns_number_gt                4561
_refine_ls_R_factor_gt           0.0361
_refine_ls_wR_factor_gt          0.0778

# choose from: rm (reference molecule of known chirality), 
# ad (anomolous dispersion - Flack), rmad (rm and ad), 
# syn (from synthesis), unk (unknown) or . (not applicable). 
_chemical_absolute_configuration .


_refine_ls_structure_factor_coef Fsqd
_refine_ls_matrix_type           full
_refine_ls_hydrogen_treatment    constr #undef, noref, refall,
# refxyz, refU, constr or mixed
_refine_ls_weighting_scheme      calc
_refine_ls_weighting_details     
;
 Method, part 1, Chebychev polynomial, (Watkin, 1994, Prince, 1982) 
 [weight] = 1.0/[A~0~*T~0~(x)+A~1~*T~1~(x) ... +A~n-1~]*T~n-1~(x)] 
 where A~i~ are the Chebychev coefficients listed below and x= Fcalc/Fmax 
 Method = Robust Weighting (Prince, 1982) 
 W = [weight] * [1-(deltaF/6*sigmaF)^2^]^2^ 
 A~i~ are: 
 3.32 4.94 2.29 0.596 
;

# Uequiv = arithmetic mean of Ui i.e. Ueqiv = (U1+U2+U3)/3

# Replace last . with number of unfound hydrogen atoms attached to an atom.

# ..._refinement_flags_... 
# . no refinement constraints           S special position constraint on site
# G rigid group refinement of site      R riding atom
# D distance or angle restraint on site T thermal displacement constraints
# U Uiso or Uij restraint (rigid bond)  P partial occupancy constraint


loop_
_atom_site_label
_atom_site_type_symbol
_atom_site_fract_x
_atom_site_fract_y
_atom_site_fract_z
_atom_site_U_iso_or_equiv
_atom_site_occupancy
_atom_site_adp_type
_atom_site_refinement_flags_posn
_atom_site_refinement_flags_adp
_atom_site_refinement_flags_occupancy
_atom_site_disorder_assembly
_atom_site_disorder_group
_atom_site_attached_hydrogens
C1 C 0.77729(12) 0.31698(10) 0.63769(4) 0.0208 1.0000 Uani . . . . . .
C2 C 0.65338(12) 0.22781(11) 0.63532(4) 0.0210 1.0000 Uani . . . . . .
C3 C 0.51262(12) 0.26847(10) 0.62260(4) 0.0201 1.0000 Uani . . . . . .
C4 C 0.40035(12) 0.18142(11) 0.62456(4) 0.0216 1.0000 Uani . . . . . .
C5 C 0.42100(13) 0.05671(11) 0.63736(4) 0.0228 1.0000 Uani . . . . . .
C6 C 0.29115(13) -0.02541(11) 0.63809(4) 0.0257 1.0000 Uani . . . . . .
C7 C 0.26085(15) -0.09048(12) 0.68014(5) 0.0323 1.0000 Uani . . . . . .
C8 C 0.13257(17) -0.15456(13) 0.68480(5) 0.0399 1.0000 Uani . . . . . .
C9 C 0.03104(16) -0.15473(13) 0.64741(6) 0.0415 1.0000 Uani . . . . . .
C10 C 0.06069(15) -0.09373(13) 0.60477(5) 0.0364 1.0000 Uani . . . . . .
C11 C 0.19073(13) -0.03017(11) 0.59907(4) 0.0272 1.0000 Uani . . . . . .
C12 C 0.22189(13) 0.02360(11) 0.55053(4) 0.0260 1.0000 Uani . . . . . .
C13 C 0.16986(12) 0.14027(12) 0.53525(4) 0.0260 1.0000 Uani . . . . . .
C14 C 0.20320(12) 0.19011(12) 0.49063(4) 0.0263 1.0000 Uani . . . . . .
C15 C 0.15511(13) 0.32081(12) 0.47539(4) 0.0285 1.0000 Uani . . . . . .
C16 C 0.27959(14) 0.41786(12) 0.47442(4) 0.0298 1.0000 Uani . . . . . .
C17 C 0.33700(13) 0.45361(11) 0.52378(4) 0.0248 1.0000 Uani . . . . . .
C18 C 0.41982(12) 0.36895(11) 0.55050(4) 0.0225 1.0000 Uani . . . . . .
C19 C 0.46419(12) 0.38912(11) 0.59848(4) 0.0205 1.0000 Uani . . . . . .
C20 C 0.43187(12) 0.50545(11) 0.61968(4) 0.0224 1.0000 Uani . . . . . .
C21 C 0.48356(13) 0.54629(11) 0.66922(4) 0.0248 1.0000 Uani . . . . . .
C22 C 0.61187(13) 0.63958(11) 0.66443(4) 0.0247 1.0000 Uani . . . . . .
C23 C 0.71061(13) 0.66220(11) 0.70819(4) 0.0234 1.0000 Uani . . . . . .
C24 C 0.67540(14) 0.75326(11) 0.74191(4) 0.0276 1.0000 Uani . . . . . .
C25 C 0.76880(14) 0.78216(12) 0.78006(4) 0.0299 1.0000 Uani . . . . . .
C26 C 0.89948(14) 0.71951(12) 0.78564(4) 0.0295 1.0000 Uani . . . . . .
C27 C 0.93695(13) 0.62837(12) 0.75277(4) 0.0276 1.0000 Uani . . . . . .
C28 C 0.84460(13) 0.59929(11) 0.71426(4) 0.0234 1.0000 Uani . . . . . .
C29 C 0.87851(12) 0.49878(11) 0.67925(4) 0.0231 1.0000 Uani . . . . . .
C30 C 0.78016(12) 0.40034(11) 0.67571(4) 0.0234 1.0000 Uani . . . . . .
C31 C 0.99000(13) 0.50293(11) 0.64647(4) 0.0248 1.0000 Uani . . . . . .
C32 C 0.99539(13) 0.41400(11) 0.61019(4) 0.0255 1.0000 Uani . . . . . .
C33 C 0.88748(12) 0.32354(11) 0.60464(4) 0.0233 1.0000 Uani . . . . . .
C34 C 0.35221(13) 0.59237(11) 0.59197(4) 0.0261 1.0000 Uani . . . . . .
C35 C 0.30299(13) 0.56665(11) 0.54538(5) 0.0270 1.0000 Uani . . . . . .
C36 C 0.28568(14) 0.11724(13) 0.46013(4) 0.0319 1.0000 Uani . . . . . .
C37 C 0.33402(15) -0.00070(13) 0.47408(5) 0.0350 1.0000 Uani . . . . . .
C38 C 0.30376(14) -0.04652(13) 0.51928(5) 0.0321 1.0000 Uani . . . . . .
C39 C 0.56108(13) 0.01844(11) 0.65019(4) 0.0260 1.0000 Uani . . . . . .
C40 C 0.67480(13) 0.10311(11) 0.64922(4) 0.0257 1.0000 Uani . . . . . .
H41 H 0.2967 0.2114 0.6163 0.0287 1.0000 Uiso R . . . . .
H71 H 0.3327 -0.0865 0.7077 0.0424 1.0000 Uiso R . . . . .
H81 H 0.1127 -0.1981 0.7149 0.0534 1.0000 Uiso R . . . . .
H91 H -0.0626 -0.1959 0.6503 0.0521 1.0000 Uiso R . . . . .
H101 H -0.0120 -0.0959 0.5778 0.0464 1.0000 Uiso R . . . . .
H131 H 0.1094 0.1908 0.5570 0.0332 1.0000 Uiso R . . . . .
H151 H 0.0789 0.3523 0.4982 0.0366 1.0000 Uiso R . . . . .
H152 H 0.1116 0.3159 0.4419 0.0371 1.0000 Uiso R . . . . .
H162 H 0.2388 0.4960 0.4587 0.0375 1.0000 Uiso R . . . . .
H161 H 0.3645 0.3827 0.4546 0.0379 1.0000 Uiso R . . . . .
H181 H 0.4456 0.2875 0.5358 0.0284 1.0000 Uiso R . . . . .
H212 H 0.4030 0.5914 0.6868 0.0314 1.0000 Uiso R . . . . .
H211 H 0.5141 0.4717 0.6903 0.0319 1.0000 Uiso R . . . . .
H221 H 0.5681 0.7228 0.6544 0.0349 1.0000 Uiso R . . . . .
H222 H 0.6745 0.6103 0.6365 0.0344 1.0000 Uiso R . . . . .
H241 H 0.5790 0.7960 0.7394 0.0364 1.0000 Uiso R . . . . .
H251 H 0.7419 0.8479 0.8039 0.0395 1.0000 Uiso R . . . . .
H261 H 0.9650 0.7393 0.8126 0.0373 1.0000 Uiso R . . . . .
H271 H 1.0311 0.5832 0.7566 0.0357 1.0000 Uiso R . . . . .
H301 H 0.7071 0.3896 0.7018 0.0299 1.0000 Uiso R . . . . .
H311 H 1.0668 0.5686 0.6480 0.0339 1.0000 Uiso R . . . . .
H321 H 1.0788 0.4176 0.5886 0.0337 1.0000 Uiso R . . . . .
H331 H 0.8852 0.2651 0.5766 0.0326 1.0000 Uiso R . . . . .
H341 H 0.3306 0.6743 0.6056 0.0342 1.0000 Uiso R . . . . .
H351 H 0.2397 0.6279 0.5278 0.0351 1.0000 Uiso R . . . . .
H361 H 0.3116 0.1515 0.4265 0.0410 1.0000 Uiso R . . . . .
H371 H 0.3940 -0.0528 0.4513 0.0453 1.0000 Uiso R . . . . .
H381 H 0.3428 -0.1284 0.5296 0.0407 1.0000 Uiso R . . . . .
H391 H 0.5804 -0.0684 0.6610 0.0350 1.0000 Uiso R . . . . .
H401 H 0.7743 0.0766 0.6584 0.0337 1.0000 Uiso R . . . . .
loop_
_atom_site_aniso_label
_atom_site_aniso_U_11
_atom_site_aniso_U_22
_atom_site_aniso_U_33
_atom_site_aniso_U_23
_atom_site_aniso_U_13
_atom_site_aniso_U_12
C1 0.0224(5) 0.0175(5) 0.0224(6) 0.0027(4) -0.0028(4) 0.0024(4)
C2 0.0253(6) 0.0200(6) 0.0176(5) -0.0016(4) 0.0000(4) -0.0007(4)
C3 0.0258(6) 0.0189(5) 0.0157(5) -0.0015(4) 0.0006(4) -0.0020(4)
C4 0.0253(6) 0.0216(6) 0.0180(5) -0.0017(4) 0.0006(4) -0.0021(5)
C5 0.0312(6) 0.0205(6) 0.0167(5) -0.0016(4) 0.0031(5) -0.0046(5)
C6 0.0325(6) 0.0188(6) 0.0262(6) -0.0028(5) 0.0058(5) -0.0035(5)
C7 0.0446(8) 0.0244(6) 0.0281(6) 0.0000(5) 0.0062(6) -0.0053(6)
C8 0.0545(9) 0.0287(7) 0.0373(8) 0.0019(6) 0.0160(7) -0.0115(6)
C9 0.0387(8) 0.0332(7) 0.0532(9) 0.0003(6) 0.0149(7) -0.0134(6)
C10 0.0325(7) 0.0330(7) 0.0437(8) -0.0029(6) 0.0029(6) -0.0095(6)
C11 0.0304(6) 0.0203(6) 0.0312(6) -0.0024(5) 0.0044(5) -0.0047(5)
C12 0.0244(6) 0.0255(6) 0.0279(6) -0.0042(5) -0.0009(5) -0.0064(5)
C13 0.0225(6) 0.0290(6) 0.0264(6) -0.0062(5) -0.0006(5) -0.0039(5)
C14 0.0235(6) 0.0300(6) 0.0249(6) -0.0033(5) -0.0062(5) -0.0043(5)
C15 0.0278(6) 0.0328(7) 0.0243(6) -0.0004(5) -0.0070(5) -0.0021(5)
C16 0.0326(6) 0.0321(7) 0.0243(6) 0.0058(5) -0.0054(5) -0.0038(5)
C17 0.0237(6) 0.0268(6) 0.0237(6) 0.0053(5) -0.0013(5) -0.0060(5)
C18 0.0220(6) 0.0217(6) 0.0237(6) 0.0021(5) 0.0010(4) -0.0036(4)
C19 0.0185(5) 0.0210(6) 0.0221(6) 0.0022(4) 0.0004(4) -0.0037(4)
C20 0.0220(6) 0.0202(6) 0.0250(6) 0.0013(5) 0.0010(4) -0.0041(4)
C21 0.0285(6) 0.0215(6) 0.0244(6) -0.0002(5) 0.0001(5) -0.0011(5)
C22 0.0323(6) 0.0184(5) 0.0233(6) 0.0008(5) -0.0014(5) -0.0024(5)
C23 0.0289(6) 0.0196(6) 0.0218(6) 0.0020(5) 0.0017(5) -0.0061(5)
C24 0.0325(6) 0.0233(6) 0.0271(6) -0.0010(5) 0.0028(5) -0.0026(5)
C25 0.0375(7) 0.0266(6) 0.0258(6) -0.0059(5) 0.0043(5) -0.0072(5)
C26 0.0342(7) 0.0312(7) 0.0230(6) -0.0026(5) -0.0016(5) -0.0107(5)
C27 0.0269(6) 0.0271(6) 0.0288(6) 0.0018(5) 0.0001(5) -0.0074(5)
C28 0.0285(6) 0.0192(6) 0.0227(6) 0.0019(5) 0.0036(5) -0.0070(5)
C29 0.0248(6) 0.0219(6) 0.0225(6) 0.0010(5) -0.0020(5) -0.0011(5)
C30 0.0237(6) 0.0225(6) 0.0238(6) 0.0008(5) 0.0010(4) -0.0010(5)
C31 0.0233(6) 0.0228(6) 0.0283(6) 0.0038(5) -0.0005(5) -0.0021(5)
C32 0.0235(6) 0.0270(6) 0.0260(6) 0.0032(5) 0.0033(5) 0.0015(5)
C33 0.0262(6) 0.0218(6) 0.0218(6) -0.0003(5) -0.0013(5) 0.0039(5)
C34 0.0259(6) 0.0198(6) 0.0324(7) 0.0013(5) -0.0020(5) -0.0021(5)
C35 0.0244(6) 0.0243(6) 0.0320(6) 0.0078(5) -0.0049(5) -0.0021(5)
C36 0.0332(7) 0.0399(7) 0.0224(6) -0.0020(5) -0.0021(5) -0.0012(6)
C37 0.0395(7) 0.0384(8) 0.0272(7) -0.0054(6) 0.0016(6) 0.0043(6)
C38 0.0359(7) 0.0289(7) 0.0314(7) -0.0032(5) -0.0011(5) 0.0009(5)
C39 0.0359(7) 0.0168(6) 0.0251(6) 0.0010(5) -0.0010(5) -0.0002(5)
C40 0.0283(6) 0.0219(6) 0.0267(6) -0.0013(5) -0.0026(5) 0.0023(5)

_refine_ls_extinction_method     None
_oxford_refine_ls_scale          0.13694(4)
loop_
_geom_bond_atom_site_label_1
_geom_bond_site_symmetry_1
_geom_bond_atom_site_label_2
_geom_bond_site_symmetry_2
_geom_bond_distance
_geom_bond_publ_flag
C1 . C2 . 1.4888(16) yes
C1 . C30 . 1.3849(17) yes
C1 . C33 . 1.3937(16) yes
C2 . C3 . 1.4058(16) yes
C2 . C40 . 1.4008(16) yes
C3 . C4 . 1.3950(16) yes
C3 . C19 . 1.5161(16) yes
C4 . C5 . 1.3918(16) yes
C4 . H41 . 1.028 no
C5 . C6 . 1.4862(16) yes
C5 . C39 . 1.3930(17) yes
C6 . C7 . 1.3985(17) yes
C6 . C11 . 1.4101(18) yes
C7 . C8 . 1.3772(19) yes
C7 . H71 . 1.002 no
C8 . C9 . 1.382(2) yes
C8 . H81 . 0.980 no
C9 . C10 . 1.390(2) yes
C9 . H91 . 0.975 no
C10 . C11 . 1.3923(17) yes
C10 . H101 . 0.994 no
C11 . C12 . 1.5059(17) yes
C12 . C13 . 1.3986(18) yes
C12 . C38 . 1.3891(18) yes
C13 . C14 . 1.3958(17) yes
C13 . H131 . 0.996 no
C14 . C15 . 1.5230(17) yes
C14 . C36 . 1.3953(18) yes
C15 . C16 . 1.5488(17) yes
C15 . H151 . 1.020 no
C15 . H152 . 1.007 no
C16 . C17 . 1.5100(17) yes
C16 . H162 . 1.012 no
C16 . H161 . 1.043 no
C17 . C18 . 1.3879(16) yes
C17 . C35 . 1.3901(18) yes
C18 . C19 . 1.4047(16) yes
C18 . H181 . 0.994 no
C19 . C20 . 1.4125(16) yes
C20 . C21 . 1.5129(16) yes
C20 . C34 . 1.4031(16) yes
C21 . C22 . 1.5569(16) yes
C21 . H212 . 1.023 no
C21 . H211 . 1.025 no
C22 . C23 . 1.5215(16) yes
C22 . H221 . 1.013 no
C22 . H222 . 1.032 no
C23 . C24 . 1.3982(17) yes
C23 . C28 . 1.4137(17) yes
C24 . C25 . 1.3849(18) yes
C24 . H241 . 1.001 no
C25 . C26 . 1.3845(19) yes
C25 . H251 . 1.004 no
C26 . C27 . 1.3883(18) yes
C26 . H261 . 0.975 no
C27 . C28 . 1.3871(17) yes
C27 . H271 . 0.997 no
C28 . C29 . 1.4912(16) yes
C29 . C30 . 1.3914(16) yes
C29 . C31 . 1.3964(17) yes
C30 . H301 . 1.013 no
C31 . C32 . 1.3903(17) yes
C31 . H311 . 0.998 no
C32 . C33 . 1.3936(17) yes
C32 . H321 . 0.993 no
C33 . H331 . 1.000 no
C34 . C35 . 1.3916(18) yes
C34 . H341 . 0.978 no
C35 . H351 . 0.997 no
C36 . C37 . 1.389(2) yes
C36 . H361 . 1.040 no
C37 . C38 . 1.3884(19) yes
C37 . H371 . 1.019 no
C38 . H381 . 0.986 no
C39 . C40 . 1.3868(17) yes
C39 . H391 . 0.990 no
C40 . H401 . 0.987 no
loop_
_geom_angle_atom_site_label_1
_geom_angle_site_symmetry_1
_geom_angle_atom_site_label_2
_geom_angle_site_symmetry_2
_geom_angle_atom_site_label_3
_geom_angle_site_symmetry_3
_geom_angle
_geom_angle_publ_flag
C2 . C1 . C30 . 116.35(10) yes
C2 . C1 . C33 . 125.25(10) yes
C30 . C1 . C33 . 118.40(11) yes
C1 . C2 . C3 . 121.09(10) yes
C1 . C2 . C40 . 119.66(10) yes
C3 . C2 . C40 . 119.09(10) yes
C2 . C3 . C4 . 117.77(10) yes
C2 . C3 . C19 . 129.32(10) yes
C4 . C3 . C19 . 112.03(9) yes
C3 . C4 . C5 . 123.55(11) yes
C3 . C4 . H41 . 118.1 no
C5 . C4 . H41 . 118.4 no
C4 . C5 . C6 . 117.70(11) yes
C4 . C5 . C39 . 117.80(11) yes
C6 . C5 . C39 . 124.46(11) yes
C5 . C6 . C7 . 119.08(11) yes
C5 . C6 . C11 . 121.54(11) yes
C7 . C6 . C11 . 119.10(11) yes
C6 . C7 . C8 . 121.31(13) yes
C6 . C7 . H71 . 118.6 no
C8 . C7 . H71 . 120.0 no
C7 . C8 . C9 . 119.70(13) yes
C7 . C8 . H81 . 119.9 no
C9 . C8 . H81 . 120.3 no
C8 . C9 . C10 . 119.94(13) yes
C8 . C9 . H91 . 121.4 no
C10 . C9 . H91 . 118.6 no
C9 . C10 . C11 . 121.20(13) yes
C9 . C10 . H101 . 119.4 no
C11 . C10 . H101 . 119.4 no
C6 . C11 . C10 . 118.63(12) yes
C6 . C11 . C12 . 122.81(11) yes
C10 . C11 . C12 . 118.45(11) yes
C11 . C12 . C13 . 122.79(11) yes
C11 . C12 . C38 . 118.63(11) yes
C13 . C12 . C38 . 118.57(12) yes
C12 . C13 . C14 . 121.97(11) yes
C12 . C13 . H131 . 119.4 no
C14 . C13 . H131 . 118.6 no
C13 . C14 . C15 . 121.95(11) yes
C13 . C14 . C36 . 117.92(12) yes
C15 . C14 . C36 . 120.11(11) yes
C14 . C15 . C16 . 114.15(10) yes
C14 . C15 . H151 . 109.2 no
C16 . C15 . H151 . 108.4 no
C14 . C15 . H152 . 108.4 no
C16 . C15 . H152 . 107.2 no
H151 . C15 . H152 . 109.4 no
C15 . C16 . C17 . 113.25(10) yes
C15 . C16 . H162 . 107.1 no
C17 . C16 . H162 . 107.6 no
C15 . C16 . H161 . 109.7 no
C17 . C16 . H161 . 109.0 no
H162 . C16 . H161 . 110.1 no
C16 . C17 . C18 . 119.87(11) yes
C16 . C17 . C35 . 122.51(11) yes
C18 . C17 . C35 . 117.51(11) yes
C17 . C18 . C19 . 123.54(11) yes
C17 . C18 . H181 . 118.9 no
C19 . C18 . H181 . 117.5 no
C3 . C19 . C18 . 111.48(10) yes
C3 . C19 . C20 . 128.79(10) yes
C18 . C19 . C20 . 118.33(10) yes
C19 . C20 . C21 . 124.85(10) yes
C19 . C20 . C34 . 117.78(11) yes
C21 . C20 . C34 . 117.29(10) yes
C20 . C21 . C22 . 109.10(9) yes
C20 . C21 . H212 . 111.0 no
C22 . C21 . H212 . 107.7 no
C20 . C21 . H211 . 111.9 no
C22 . C21 . H211 . 110.5 no
H212 . C21 . H211 . 106.5 no
C21 . C22 . C23 . 118.20(10) yes
C21 . C22 . H221 . 106.7 no
C23 . C22 . H221 . 107.8 no
C21 . C22 . H222 . 108.3 no
C23 . C22 . H222 . 108.5 no
H221 . C22 . H222 . 106.7 no
C22 . C23 . C24 . 120.32(11) yes
C22 . C23 . C28 . 121.49(10) yes
C24 . C23 . C28 . 118.04(11) yes
C23 . C24 . C25 . 121.36(12) yes
C23 . C24 . H241 . 119.6 no
C25 . C24 . H241 . 119.0 no
C24 . C25 . C26 . 119.97(12) yes
C24 . C25 . H251 . 120.3 no
C26 . C25 . H251 . 119.7 no
C25 . C26 . C27 . 119.87(11) yes
C25 . C26 . H261 . 120.1 no
C27 . C26 . H261 . 120.1 no
C26 . C27 . C28 . 120.62(12) yes
C26 . C27 . H271 . 120.1 no
C28 . C27 . H271 . 119.3 no
C23 . C28 . C27 . 120.14(11) yes
C23 . C28 . C29 . 117.62(10) yes
C27 . C28 . C29 . 122.19(11) yes
C28 . C29 . C30 . 116.27(10) yes
C28 . C29 . C31 . 125.32(10) yes
C30 . C29 . C31 . 117.98(11) yes
C29 . C30 . C1 . 122.62(11) yes
C29 . C30 . H301 . 118.8 no
C1 . C30 . H301 . 118.6 no
C29 . C31 . C32 . 119.80(11) yes
C29 . C31 . H311 . 122.0 no
C32 . C31 . H311 . 118.2 no
C31 . C32 . C33 . 121.00(11) yes
C31 . C32 . H321 . 117.4 no
C33 . C32 . H321 . 121.6 no
C1 . C33 . C32 . 119.62(11) yes
C1 . C33 . H331 . 119.0 no
C32 . C33 . H331 . 121.3 no
C20 . C34 . C35 . 122.37(11) yes
C20 . C34 . H341 . 119.2 no
C35 . C34 . H341 . 118.4 no
C34 . C35 . C17 . 120.31(11) yes
C34 . C35 . H351 . 120.0 no
C17 . C35 . H351 . 119.6 no
C14 . C36 . C37 . 120.83(12) yes
C14 . C36 . H361 . 119.8 no
C37 . C36 . H361 . 119.4 no
C36 . C37 . C38 . 120.20(12) yes
C36 . C37 . H371 . 119.8 no
C38 . C37 . H371 . 120.0 no
C12 . C38 . C37 . 120.42(12) yes
C12 . C38 . H381 . 119.7 no
C37 . C38 . H381 . 119.8 no
C5 . C39 . C40 . 120.05(11) yes
C5 . C39 . H391 . 120.8 no
C40 . C39 . H391 . 119.2 no
C2 . C40 . C39 . 121.71(11) yes
C2 . C40 . H401 . 117.9 no
C39 . C40 . H401 . 120.4 no


_iucr_refine_instructions_details 
;
#
# Punched on 30/05/17 at 11:34:12
#
#LIST     12                                                                    
BLOCK SCALE X'S  U'S 
RIDE C   (   4,X'S) H   (  41,X'S) 
RIDE C   (   7,X'S) H   (  71,X'S) 
RIDE C   (   8,X'S) H   (  81,X'S) 
RIDE C   (   9,X'S) H   (  91,X'S) 
RIDE C   (  10,X'S) H   ( 101,X'S) 
RIDE C   (  13,X'S) H   ( 131,X'S) 
RIDE C   (  15,X'S) H   ( 151,X'S) H   ( 152,X'S) 
RIDE C   (  16,X'S) H   ( 162,X'S) H   ( 161,X'S) 
RIDE C   (  18,X'S) H   ( 181,X'S) 
RIDE C   (  21,X'S) H   ( 212,X'S) H   ( 211,X'S) 
RIDE C   (  22,X'S) H   ( 221,X'S) H   ( 222,X'S) 
RIDE C   (  24,X'S) H   ( 241,X'S) 
RIDE C   (  25,X'S) H   ( 251,X'S) 
RIDE C   (  26,X'S) H   ( 261,X'S) 
RIDE C   (  27,X'S) H   ( 271,X'S) 
RIDE C   (  30,X'S) H   ( 301,X'S) 
RIDE C   (  31,X'S) H   ( 311,X'S) 
RIDE C   (  32,X'S) H   ( 321,X'S) 
RIDE C   (  33,X'S) H   ( 331,X'S) 
RIDE C   (  34,X'S) H   ( 341,X'S) 
RIDE C   (  35,X'S) H   ( 351,X'S) 
RIDE C   (  36,X'S) H   ( 361,X'S) 
RIDE C   (  37,X'S) H   ( 371,X'S) 
RIDE C   (  38,X'S) H   ( 381,X'S) 
RIDE C   (  39,X'S) H   ( 391,X'S) 
RIDE C   (  40,X'S) H   ( 401,X'S) 
END                                                                             
#
# Punched on 30/05/17 at 11:34:12
#
#LIST     16                                                                    
NO 
REM   HREST   START (DO NOT REMOVE THIS LINE) 
REM   HREST   END (DO NOT REMOVE THIS LINE) 
END                                                                             
;
# looking for ARCHIVE-HKL.CIF 

_iucr_refine_reflections_details 
; 
# An asterisk in column 34 indicates a format overflow 
# Data was input as F-squared 
  -1   0   0   40.34    1.40 
   1   0   0   40.12    1.37 
   1   0   0   43.12    1.41 
  -1   0   0   40.57    1.36 
  -1   0   0   41.01    1.36 
  -2   0   0  149.39    5.10 
   2   0   0  142.98    4.98 
   2   0   0  168.35    5.13 
  -2   0   0  150.66    4.98 
  -3   0   0   51.78    1.78 
  -3   0   0   50.12    1.86 
   3   0   0   52.22    1.80 
  -3   0   0   51.56    1.78 
  -4   0   0    1.67    0.24 
   4   0   0    1.76    0.22 
  -4   0   0    1.88    0.21 
  -5   0   0    6.23    0.29 
   6   0   0    6.44    0.34 
  -6   0   0    6.82    0.33 
  -6   0   0    7.03    0.29 
  -7   0   0    6.70    0.29 
   7   0   0    6.45    0.35 
  -8   0   0    5.34    0.25 
   8   0   0    5.66    0.35 
  -8   0   0    4.98    0.27 
  -8   0   0    5.26    0.24 
  -9   0   0    8.62    0.34 
  -9   0   0    8.40    0.36 
  -9   0   0    8.50    0.36 
  -9   0   0    8.39    0.38 
   9   0   0    8.44    0.42 
   9   0   0    8.81    0.39 
 -10   0   0    4.18    0.24 
  10   0   0    4.24    0.28 
 -10   0   0    4.21    0.21 
 -10   0   0    4.22    0.21 
 -10   0   0    3.92    0.19 
 -11   0   0    3.49    0.15 
 -11   0   0    3.46    0.15 
  -1  -1   0   85.39    2.97 
  -1  -1   0   86.60    3.05 
   1  -1   0   95.09    3.03 
   1  -1   0   95.91    2.95 
  -1  -1   0   91.63    2.97 
   1  -1   0   88.49    2.94 
   1   1   0   92.83    2.96 
   1   1   0   93.61    2.96 
   1   1   0   91.71    3.05 
   2  -1   0    2.98    0.23 
   2  -1   0    2.86    0.19 
   2  -1   0    2.85    0.19 
  -2  -1   0    3.35    0.24 
  -2  -1   0    3.20    0.21 
  -2   1   0    2.54    0.20 
  -2   1   0    3.04    0.16 
   2   1   0    3.49    0.25 
  -2   1   0    2.85    0.16 
   2   1   0    3.20    0.20 
  -3  -1   0   11.65    0.52 
  -3  -1   0   11.93    0.56 
   3  -1   0   11.20    0.51 
  -3   1   0   10.99    0.53 
  -3   1   0   11.44    0.46 
   3   1   0   11.64    0.51 
  -4  -1   0   29.70    1.23 
   4  -1   0   30.76    1.16 
  -4  -1   0   29.36    1.16 
  -4  -1   0   30.34    1.16 
   4   1   0   28.72    1.15 
  -5  -1   0    0.66    0.17 
  -5   1   0    1.12    0.13 
  -5   1   0    1.00    0.09 
   5   1   0    0.72    0.19 
  -6  -1   0    1.37    0.13 
  -6   1   0    1.37    0.15 
   6   1   0    1.64    0.18 
  -6   1   0    1.50    0.12 
  -7  -1   0    0.31    0.10 
   7   1   0    0.48    0.15 
   7   1   0    0.42    0.11 
  -7   1   0    0.31    0.07 
  -7   1   0    0.33    0.11 
  -8  -1   0   12.25    0.49 
  -8  -1   0   12.13    0.48 
  -8  -1   0   12.28    0.46 
  -8   1   0   12.72    0.55 
   8   1   0   12.66    0.51 
   8   1   0   12.80    0.54 
  -8   1   0   13.07    0.49 
  -8   1   0   12.95    0.45 
  -8   1   0   13.77    0.49 
  -9  -1   0    7.78    0.35 
  -9  -1   0    8.61    0.34 
  -9  -1   0    8.88    0.33 
  -9   1   0    7.83    0.33 
   9   1   0    8.85    0.37 
  -9   1   0    8.32    0.36 
   9   1   0    8.93    0.42 
  -9   1   0    8.47    0.36 
 -10  -1   0    3.09    0.22 
 -10  -1   0    2.99    0.17 
 -10  -1   0    3.10    0.18 
 -10  -1   0    2.65    0.18 
 -10   1   0    3.33    0.19 
  10   1   0    3.01    0.24 
  10   1   0    3.04    0.19 
 -10   1   0    3.06    0.18 
 -10   1   0    3.33    0.19 
 -10   1   0    3.08    0.16 
 -11  -1   0    0.53    0.07 
 -11  -1   0    0.39    0.06 
  -1  -2   0   45.31    1.46 
  -1  -2   0   43.44    1.45 
  -1  -2   0   44.35    1.52 
   1  -2   0   42.71    1.48 
   2  -2   0    0.44    0.08 
   2  -2   0    0.30    0.08 
  -2  -2   0    0.35    0.11 
   2  -2   0    0.38    0.11 
   2  -2   0    0.25    0.07 
  -2  -2   0    0.50    0.11 
   2   2   0    0.56    0.08 
  -2   2   0    0.34    0.08 
  -2   2   0    0.29    0.08 
  -3  -2   0   39.17    1.52 
   3  -2   0   42.58    1.44 
  -3  -2   0   41.33    1.47 
   3   2   0   38.94    1.42 
   4  -2   0   28.79    1.11 
  -4  -2   0   27.02    1.13 
  -4   2   0   29.06    0.96 
   4   2   0   27.92    0.98 
   5   2   0    0.76    0.10 
   5   2   0    0.59    0.11 
  -5   2   0    0.52    0.05 
  -5   2   0    0.60    0.10 
   6   2   0    1.87    0.17 
   6   2   0    1.80    0.19 
  -6   2   0    1.85    0.17 
   6   2   0    1.92    0.16 
  -7   2   0   16.39    0.67 
   7   2   0   17.10    0.62 
  -7   2   0   17.55    0.62 
   7   2   0   17.61    0.64 
  -8  -2   0    5.16    0.27 
  -8  -2   0    4.88    0.25 
  -8   2   0    4.71    0.26 
  -8   2   0    4.79    0.25 
   8   2   0    5.70    0.33 
   8   2   0    4.71    0.26 
  -8   2   0    4.71    0.30 
  -8   2   0    4.37    0.26 
   8   2   0    4.94    0.25 
  -8   2   0    4.57    0.22 
  -9  -2   0    2.02    0.19 
  -9  -2   0    1.99    0.18 
  -9  -2   0    2.28    0.18 
   9   2   0    2.28    0.22 
  -9   2   0    1.97    0.17 
  -9   2   0    2.26    0.23 
   9   2   0    2.58    0.17 
  -9   2   0    2.08    0.17 
  -9   2   0    1.90    0.14 
   9   2   0    2.34    0.19 
  -9   2   0    2.04    0.18 
 -10  -2   0   -0.06    0.07 
 -10  -2   0    0.04    0.08 
 -10  -2   0    0.12    0.11 
 -10   2   0    0.04    0.06 
 -10   2   0   -0.12    0.05 
 -10   2   0   -0.02    0.09 
  10   2   0   -0.03    0.08 
 -10   2   0    0.02    0.08 
  10   2   0    0.01    0.11 
  -1  -3   0   77.58    2.67 
  -1  -3   0   80.48    2.57 
  -1  -3   0   77.18    2.57 
   1   3   0   80.12    2.55 
  -2  -3   0    0.79    0.14 
   2  -3   0    0.67    0.08 
  -2  -3   0    0.91    0.14 
   3  -3   0   25.54    0.96 
  -3  -3   0   26.48    1.03 
  -3  -3   0   26.49    1.08 
   4  -3   0   31.04    1.20 
  -4   3   0   31.15    1.05 
   4   3   0   30.98    0.97 
   4   3   0   30.45    1.07 
  -5   3   0    0.95    0.11 
   5   3   0    1.13    0.11 
   5   3   0    1.04    0.14 
   6   3   0    2.21    0.20 
   6   3   0    2.15    0.19 
  -6   3   0    1.52    0.15 
   6   3   0    1.73    0.18 
   6   3   0    2.02    0.15 
   7   3   0    1.01    0.15 
   7   3   0    1.03    0.13 
  -7   3   0    0.76    0.13 
  -7   3   0    0.93    0.12 
  -7   3   0    0.75    0.12 
   7   3   0    0.84    0.11 
  -7   3   0    0.79    0.09 
   7   3   0    1.06    0.17 
  -8  -3   0    2.83    0.22 
  -8   3   0    3.31    0.17 
  -8   3   0    3.31    0.21 
   8   3   0    3.18    0.17 
  -8   3   0    3.65    0.22 
   8   3   0    2.91    0.26 
  -8   3   0    3.30    0.24 
   8   3   0    2.75    0.22 
  -8   3   0    3.58    0.28 
  -9  -3   0    2.54    0.19 
  -9   3   0    2.00    0.17 
  -9   3   0    1.85    0.22 
  -9   3   0    1.97    0.18 
  -9   3   0    1.93    0.13 
   9   3   0    2.39    0.18 
  -9   3   0    2.05    0.13 
   9   3   0    2.22    0.21 
 -10  -3   0    2.81    0.17 
 -10  -3   0    2.78    0.17 
 -10   3   0    3.18    0.18 
 -10   3   0    3.15    0.18 
  10   3   0    2.67    0.17 
  -1  -4   0   33.59    1.20 
  -2  -4   0    2.90    0.25 
  -2  -4   0    2.64    0.21 
   2   4   0    2.53    0.20 
  -3  -4   0    5.90    0.38 
   3   4   0    6.04    0.27 
  -3   4   0    6.03    0.24 
   4   4   0    1.19    0.13 
  -4   4   0    1.10    0.11 
  -4   4   0    1.16    0.15 
  -4   4   0    1.18    0.11 
   5   4   0    2.07    0.19 
  -5   4   0    2.25    0.20 
   5   4   0    2.17    0.18 
   5   4   0    2.10    0.10 
  -5   4   0    1.81    0.16 
   5   4   0    2.32    0.20 
  -5   4   0    2.21    0.15 
   6   4   0    3.64    0.25 
   6   4   0    3.40    0.25 
   6   4   0    3.60    0.25 
  -6   4   0    3.81    0.24 
  -6   4   0    4.10    0.28 
   6   4   0    3.39    0.14 
  -6   4   0    3.54    0.21 
   7   4   0    1.65    0.20 
   7   4   0    2.04    0.20 
  -7   4   0    1.84    0.22 
  -7   4   0    2.00    0.18 
  -7   4   0    1.84    0.12 
  -7   4   0    1.91    0.18 
   7   4   0    1.90    0.20 
  -7   4   0    1.84    0.19 
   7   4   0    1.89    0.16 
  -7   4   0    2.08    0.18 
   8   4   0    0.15    0.11 
   8   4   0    0.28    0.10 
  -8   4   0    0.23    0.10 
  -8   4   0    0.12    0.13 
  -8   4   0    0.16    0.11 
  -8   4   0    0.22    0.11 
  -8   4   0    0.12    0.10 
   8   4   0    0.21    0.12 
  -9   4   0   19.85    0.70 
  -9   4   0   18.99    0.70 
  -9   4   0   20.22    0.80 
   9   4   0   20.67    0.67 
   9   4   0   21.78    0.70 
  -9   4   0   20.20    0.77 
 -10   4   0    0.95    0.11 
  10   4   0    1.07    0.10 
 -10   4   0    0.95    0.07 
 -10   4   0    0.96    0.10 
  -1  -5   0   33.26    1.21 
   2   5   0   25.01    0.85 
  -3   5   0    0.36    0.06 
  -3   5   0    0.44    0.04 
   3   5   0    0.32    0.08 
   3   5   0    0.42    0.09 
  -3   5   0    0.43    0.10 
  -4   5   0    1.38    0.11 
   4   5   0    1.46    0.15 
  -4   5   0    1.43    0.17 
   4   5   0    1.84    0.17 
   4   5   0    1.36    0.15 
  -4   5   0    1.38    0.11 
   5   5   0    0.79    0.13 
  -5   5   0    1.07    0.17 
   5   5   0    1.02    0.15 
  -5   5   0    0.95    0.11 
  -5   5   0    1.09    0.12 
   5   5   0    0.68    0.13 
  -6   5   0    2.62    0.13 
   6   5   0    2.51    0.21 
   6   5   0    2.71    0.22 
  -6   5   0    2.78    0.26 
   6   5   0    2.73    0.17 
  -6   5   0    2.28    0.18 
  -6   5   0    2.63    0.18 
  -6   5   0    2.64    0.20 
   6   5   0    2.77    0.23 
  -7   5   0    5.28    0.28 
  -7   5   0    5.08    0.35 
  -7   5   0    5.36    0.21 
   7   5   0    5.21    0.29 
   7   5   0    5.52    0.24 
   7   5   0    5.52    0.25 
  -7   5   0    5.35    0.27 
  -7   5   0    5.27    0.28 
  -7   5   0    5.34    0.27 
   7   5   0    5.55    0.33 
   7   5   0    5.39    0.32 
  -8   5   0    7.04    0.32 
  -8   5   0    6.31    0.32 
  -8   5   0    7.05    0.32 
   8   5   0    6.69    0.28 
   8   5   0    7.51    0.34 
  -8   5   0    7.06    0.39 
   8   5   0    6.54    0.35 
  -8   5   0    6.77    0.31 
  -8   5   0    6.42    0.24 
   8   5   0    7.00    0.27 
   8   5   0    6.97    0.37 
  -9   5   0    2.04    0.16 
   9   5   0    2.28    0.18 
  -9   5   0    2.16    0.12 
   9   5   0    2.17    0.19 
  -9   5   0    2.00    0.17 
   9   5   0    2.20    0.15 
 -10   5   0   16.84    0.55 
  10   5   0   15.70    0.51 
   0   6   0    1.71    0.15 
   1   6   0   13.75    0.54 
  -1   6   0   14.06    0.54 
   1   6   0   13.62    0.47 
   2   6   0    0.97    0.09 
   2   6   0    0.97    0.08 
  -2   6   0    0.87    0.12 
   2   6   0    1.09    0.10 
   3   6   0   28.76    1.00 
  -3   6   0   29.94    1.04 
   3   6   0   29.04    0.97 
   3   6   0   28.13    1.02 
   4   6   0    9.62    0.41 
   4   6   0    9.58    0.40 
  -4   6   0    9.52    0.44 
   4   6   0    9.28    0.40 
  -4   6   0    8.56    0.35 
  -5   6   0   10.30    0.44 
  -5   6   0   10.67    0.43 
   5   6   0   11.79    0.49 
   5   6   0   12.00    0.48 
   5   6   0   11.59    0.48 
  -5   6   0   11.07    0.52 
  -5   6   0   10.64    0.34 
  -5   6   0   10.68    0.42 
  -6   6   0    6.04    0.29 
   6   6   0    5.77    0.25 
   6   6   0    5.58    0.33 
  -6   6   0    5.93    0.28 
  -6   6   0    5.80    0.31 
  -6   6   0    6.05    0.36 
  -6   6   0    6.05    0.28 
   6   6   0    5.51    0.32 
   6   6   0    5.95    0.25 
  -6   6   0    5.92    0.21 
   6   6   0    5.56    0.24 
  -7   6   0    6.25    0.29 
   7   6   0    5.65    0.25 
   7   6   0    5.66    0.25 
   7   6   0    5.65    0.33 
   7   6   0    5.76    0.34 
  -7   6   0    6.15    0.32 
  -7   6   0    5.96    0.29 
  -7   6   0    6.50    0.38 
  -7   6   0    6.24    0.29 
  -7   6   0    6.39    0.22 
   8   6   0    0.03    0.07 
  -8   6   0   -0.03    0.05 
   8   6   0   -0.05    0.06 
  -8   6   0    0.01    0.09 
   8   6   0    0.01    0.10 
  -8   6   0   -0.01    0.11 
  -8   6   0   -0.01    0.08 
  -9   6   0    0.62    0.05 
   9   6   0    0.56    0.07 
  -9   6   0    0.42    0.09 
  -9   6   0    0.53    0.10 
   9   6   0    0.46    0.07 
   0   7   0    0.09    0.09 
  -1   7   0    0.33    0.11 
   1   7   0    0.21    0.10 
   2   7   0    4.02    0.19 
  -2   7   0    3.78    0.26 
   2   7   0    4.02    0.18 
   3   7   0    1.49    0.11 
  -3   7   0    1.02    0.15 
   3   7   0    1.49    0.16 
   3   7   0    1.16    0.10 
   3   7   0    1.42    0.13 
  -3   7   0    1.13    0.12 
   4   7   0    0.48    0.13 
  -4   7   0    0.41    0.05 
   4   7   0    0.46    0.09 
   4   7   0    0.37    0.10 
  -4   7   0    0.73    0.12 
  -4   7   0    0.64    0.16 
  -5   7   0    2.09    0.19 
   5   7   0    2.22    0.19 
   5   7   0    2.05    0.16 
  -5   7   0    2.31    0.19 
  -5   7   0    1.67    0.22 
   5   7   0    2.14    0.21 
  -5   7   0    1.99    0.18 
   5   7   0    2.15    0.19 
   5   7   0    2.17    0.19 
   5   7   0    2.30    0.15 
   6   7   0   17.84    0.69 
  -6   7   0   16.95    0.65 
  -6   7   0   17.40    0.49 
  -6   7   0   16.86    0.63 
   6   7   0   17.06    0.67 
   6   7   0   17.58    0.56 
   6   7   0   17.56    0.71 
   6   7   0   17.25    0.69 
   6   7   0   18.18    0.55 
  -6   7   0   17.48    0.63 
  -6   7   0   16.13    0.72 
   7   7   0    1.95    0.14 
   7   7   0    1.82    0.13 
   7   7   0    1.61    0.19 
  -7   7   0    1.84    0.17 
  -7   7   0    1.82    0.17 
   7   7   0    1.99    0.19 
  -7   7   0    1.99    0.23 
  -8   7   0    1.14    0.09 
   8   7   0    0.87    0.09 
  -8   7   0    1.11    0.12 
  -8   7   0    1.21    0.13 
   8   7   0    0.85    0.14 
   9   7   0    0.25    0.06 
  -9   7   0    0.13    0.03 
  -9   7   0    0.21    0.07 
  -9   7   0    0.07    0.03 
   0   8   0    7.45    0.38 
   0   8   0    7.83    0.33 
  -1   8   0    1.07    0.12 
   1   8   0    1.18    0.18 
   1   8   0    1.20    0.13 
  -1   8   0    0.88    0.15 
   2   8   0    7.87    0.33 
  -2   8   0    7.86    0.33 
  -2   8   0    7.67    0.40 
  -2   8   0    7.67    0.32 
  -3   8   0    0.98    0.12 
   3   8   0    0.96    0.10 
   3   8   0    0.91    0.09 
  -3   8   0    1.02    0.13 
  -3   8   0    1.13    0.18 
  -4   8   0    0.23    0.12 
   4   8   0    0.33    0.06 
   4   8   0    0.26    0.08 
  -4   8   0    0.31    0.10 
   4   8   0    0.15    0.12 
   4   8   0    0.14    0.09 
  -4   8   0    0.21    0.10 
   4   8   0    0.19    0.09 
  -4   8   0    0.17    0.09 
  -5   8   0    0.13    0.13 
   5   8   0    0.08    0.06 
   5   8   0    0.09    0.08 
   5   8   0    0.07    0.06 
   5   8   0    0.09    0.11 
   5   8   0    0.15    0.08 
  -5   8   0   -0.03    0.09 
   5   8   0    0.15    0.09 
   5   8   0    0.14    0.06 
  -5   8   0    0.16    0.09 
  -5   8   0   -0.10    0.09 
  -6   8   0    0.64    0.11 
   6   8   0    0.52    0.14 
   6   8   0    0.52    0.12 
   6   8   0    0.55    0.10 
  -6   8   0    0.70    0.11 
  -6   8   0    0.56    0.11 
  -6   8   0    0.55    0.04 
  -6   8   0    0.60    0.06 
  -6   8   0    0.62    0.16 
   6   8   0    0.53    0.08 
   6   8   0    0.46    0.07 
  -7   8   0    0.17    0.09 
   7   8   0    0.18    0.11 
   7   8   0    0.22    0.08 
   7   8   0    0.06    0.06 
  -7   8   0    0.11    0.08 
   7   8   0    0.07    0.06 
  -8   8   0    0.31    0.08 
   8   8   0    0.49    0.06 
  -8   8   0    0.33    0.08 
   0   9   0    0.04    0.09 
   0   9   0    0.03    0.08 
   0   9   0   -0.03    0.11 
   0   9   0    0.02    0.09 
   0   9   0   -0.03    0.08 
   0   9   0    0.07    0.08 
   1   9   0    3.19    0.21 
   1   9   0    3.22    0.18 
   1   9   0    3.06    0.19 
  -1   9   0    3.50    0.20 
  -1   9   0    3.47    0.21 
   1   9   0    3.07    0.20 
  -1   9   0    3.21    0.21 
  -1   9   0    3.07    0.26 
  -1   9   0    3.35    0.19 
  -1   9   0    3.13    0.21 
  -1   9   0    3.15    0.20 
   2   9   0    1.29    0.14 
   2   9   0    1.45    0.14 
  -2   9   0    1.06    0.13 
  -2   9   0    1.11    0.14 
  -2   9   0    1.00    0.13 
   2   9   0    1.38    0.12 
  -2   9   0    1.02    0.13 
  -2   9   0    0.91    0.12 
   2   9   0    1.24    0.13 
  -2   9   0    0.88    0.16 
  -3   9   0    0.40    0.11 
  -3   9   0    0.51    0.11 
   3   9   0    0.25    0.09 
  -3   9   0    0.37    0.14 
  -3   9   0    0.44    0.10 
   3   9   0    0.25    0.09 
   3   9   0    0.24    0.09 
  -3   9   0    0.35    0.09 
  -4   9   0    6.13    0.29 
  -4   9   0    5.99    0.28 
  -4   9   0    5.91    0.36 
   4   9   0    5.53    0.21 
  -4   9   0    5.89    0.28 
   4   9   0    6.23    0.26 
  -5   9   0    0.01    0.08 
   5   9   0   -0.07    0.08 
  -5   9   0    0.14    0.13 
   5   9   0   -0.03    0.10 
  -5   9   0    0.00    0.08 
  -5   9   0    0.03    0.09 
   5   9   0    0.03    0.05 
  -6   9   0    5.44    0.25 
   6   9   0    5.69    0.20 
   6   9   0    5.40    0.30 
  -6   9   0    5.44    0.26 
  -6   9   0    5.34    0.26 
   6   9   0    5.71    0.23 
  -7   9   0    0.39    0.08 
   7   9   0    0.44    0.08 
   7   9   0    0.45    0.06 
  -7   9   0    0.31    0.08 
  -8   9   0    1.59    0.11 
   0  10   0    7.74    0.33 
   0  10   0    7.79    0.34 
   0  10   0    7.89    0.32 
   0  10   0    7.55    0.33 
   1  10   0    4.99    0.26 
   1  10   0    5.01    0.27 
  -1  10   0    5.30    0.26 
   1  10   0    4.97    0.25 
  -1  10   0    5.66    0.27 
  -1  10   0    5.10    0.26 
  -1  10   0    5.51    0.26 
  -1  10   0    5.32    0.33 
  -1  10   0    5.00    0.24 
   2  10   0    0.59    0.11 
  -2  10   0    0.81    0.12 
  -2  10   0    0.74    0.12 
  -2  10   0    0.85    0.12 
  -2  10   0    0.79    0.16 
   2  10   0    0.66    0.10 
   2  10   0    0.65    0.11 
  -2  10   0    0.75    0.12 
   2  10   0    0.53    0.10 
  -3  10   0    0.19    0.09 
  -3  10   0    0.12    0.09 
   3  10   0    0.33    0.09 
  -3  10   0    0.23    0.09 
  -3  10   0    0.16    0.13 
  -3  10   0    0.19    0.09 
   3  10   0    0.39    0.09 
   4  10   0    0.84    0.10 
  -4  10   0    1.01    0.12 
  -4  10   0    0.87    0.17 
  -4  10   0    0.87    0.11 
  -4  10   0    0.91    0.12 
  -5  10   0    2.18    0.16 
  -5  10   0    2.25    0.16 
  -5  10   0    2.31    0.16 
   5  10   0    2.39    0.15 
  -6  10   0    1.09    0.10 
  -6  10   0    0.85    0.10 
   6  10   0    1.18    0.10 
   7  10   0    0.09    0.06 
  -7  10   0    0.09    0.05 
   0  11   0    0.02    0.08 
   0  11   0    0.07    0.09 
   0  11   0   -0.09    0.07 
   1  11   0    0.63    0.10 
  -1  11   0    0.36    0.10 
   1  11   0    0.66    0.11 
  -1  11   0    0.48    0.09 
   1  11   0    0.56    0.11 
   2  11   0    6.92    0.29 
  -2  11   0    6.94    0.38 
  -2  11   0    6.93    0.30 
   2  11   0    7.03    0.30 
  -2  11   0    6.23    0.30 
   2  11   0    6.85    0.26 
  -2  11   0    6.59    0.29 
   3  11   0    0.35    0.09 
  -3  11   0    0.35    0.09 
  -3  11   0    0.26    0.08 
   3  11   0    0.33    0.09 
  -4  11   0   -0.03    0.07 
   4  11   0    0.00    0.07 
  -4  11   0    0.05    0.07 
   5  11   0    0.66    0.08 
  -5  11   0    0.79    0.09 
  -5  11   0    0.87    0.09 
   6  11   0    0.42    0.07 
  -6  11   0    0.53    0.07 
   0  12   0    6.25    0.26 
   1  12   0    4.43    0.21 
  -1  12   0    4.26    0.21 
   4  12   0    0.00    0.05 
 -11   0   1    0.02    0.05 
 -10   0   1    0.15    0.10 
 -10   0   1    0.04    0.08 
 -10   0   1   -0.09    0.07 
  10   0  -1   -0.13    0.11 
 -10   0   1    0.01    0.09 
  -9   0   1    0.06    0.09 
  -9   0   1   -0.06    0.08 
   9   0  -1    0.04    0.10 
   9   0  -1    0.02    0.12 
  -9   0   1    0.05    0.10 
  -9   0   1    0.07    0.11 
  -8   0   1   -0.02    0.07 
   8   0  -1    0.24    0.14 
  -8   0   1   -0.02    0.08 
  -8   0   1   -0.06    0.11 
  -7   0   1    0.09    0.08 
   7   0  -1    0.08    0.13 
   6   0  -1   -0.06    0.11 
  -6   0   1   -0.04    0.07 
  -6   0   1    0.03    0.08 
  -5   0   1    0.12    0.08 
   4   0  -1   -0.07    0.09 
  -4   0   1   -0.11    0.10 
  -4   0   1   -0.02    0.09 
  -3   0   1    0.08    0.09 
  -3   0   1   -0.12    0.10 
   3   0  -1    0.06    0.09 
   2   0  -1    0.13    0.10 
  -2   0   1    0.13    0.07 
   2   0  -1    0.20    0.09 
  -2   0   1    0.08    0.09 
  -1   0   1   -0.05    0.05 
  -1   0   1   -0.06    0.05 
   1   0  -1   -0.07    0.06 
   1   0  -1    0.03    0.05 
  -1   0   1   -0.13    0.05 
   1   0  -1   -0.05    0.05 
   0   0   1    0.01    0.01 
   0   0   1    0.00    0.01 
   0   0  -1    0.00    0.01 
   0   0  -1    0.00    0.01 
   0   0  -1    0.00    0.01 
   0   0  -1   -0.01    0.01 
   0   0   1    0.00    0.01 
   0   0   1    0.00    0.01 
  -1   0  -1   -0.04    0.04 
  -1   0  -1    0.03    0.04 
   1   0   1    0.02    0.04 
   1   0   1    0.05    0.04 
  -1   0  -1    0.04    0.04 
   1   0   1    0.04    0.05 
  -2   0  -1    0.14    0.09 
  -2   0  -1    0.14    0.08 
   2   0   1    0.08    0.08 
   2   0   1    0.07    0.10 
   3   0   1   -0.04    0.09 
  -3   0  -1    0.34    0.13 
  -3   0  -1    0.06    0.08 
   4   0   1   -0.11    0.10 
  -4   0  -1   -0.06    0.11 
  -4   0  -1   -0.09    0.08 
  -5   0  -1    0.05    0.08 
  -5   0  -1   -0.04    0.07 
   6   0   1    0.05    0.12 
  -6   0  -1    0.11    0.09 
  -6   0  -1    0.08    0.07 
   7   0   1   -0.01    0.12 
  -7   0  -1    0.07    0.07 
  -8   0  -1    0.18    0.11 
  -8   0  -1    0.19    0.09 
  -8   0  -1    0.21    0.11 
   8   0   1    0.29    0.16 
  -8   0  -1    0.16    0.08 
   9   0   1    0.11    0.11 
   9   0   1   -0.18    0.12 
  -9   0  -1   -0.02    0.08 
  -9   0  -1    0.02    0.09 
  -9   0  -1    0.08    0.09 
 -10   0  -1    0.05    0.07 
  10   0   1   -0.07    0.11 
 -10   0  -1    0.09    0.08 
 -10   0  -1    0.09    0.10 
 -11   0  -1    0.06    0.05 
 -11   0  -1   -0.01    0.05 
 -11  -1   1    0.60    0.07 
 -11  -1   1    0.64    0.07 
 -10  -1   1    0.14    0.10 
 -10  -1   1    0.23    0.09 
 -10  -1   1    0.19    0.09 
 -10  -1   1    0.06    0.07 
 -10   1   1    0.22    0.09 
 -10   1   1    0.32    0.09 
 -10   1   1    0.29    0.10 
  10   1  -1    0.24    0.09 
  10   1  -1    0.15    0.12 
 -10   1   1    0.23    0.07 
  -9  -1   1    3.01    0.17 
  -9  -1   1    2.76    0.19 
  -9  -1   1    2.90    0.23 
  -9  -1   1    2.89    0.20 
  -9   1   1    2.28    0.17 
   9   1  -1    2.88    0.21 
  -9   1   1    2.31    0.19 
  -9   1   1    2.39    0.20 
   9   1  -1    3.10    0.23 
   9   1  -1    2.55    0.23 
  -9   1   1    2.22    0.19 
  -8  -1   1    0.17    0.09 
  -8  -1   1    0.13    0.09 
  -8  -1   1    0.08    0.11 
  -8   1   1    0.06    0.10 
  -8   1   1    0.12    0.09 
   8   1  -1    0.20    0.11 
  -8   1   1    0.14    0.11 
  -8   1   1    0.22    0.09 
   8   1  -1    0.19    0.14 
  -7  -1   1   13.19    0.50 
   7   1  -1   13.32    0.54 
  -7   1   1   13.41    0.46 
  -7   1   1   13.25    0.56 
   7   1  -1   13.40    0.52 
  -6  -1   1    0.49    0.10 
   6   1  -1    0.59    0.13 
  -6   1   1    0.42    0.08 
  -6   1   1    0.39    0.10 
  -5  -1   1    1.13    0.21 
  -5   1   1    1.14    0.13 
  -5   1   1    1.23    0.11 
   5   1  -1    1.03    0.21 
  -4  -1   1    4.96    0.34 
  -4  -1   1    4.96    0.39 
   4  -1  -1    6.49    0.36 
   4   1  -1    4.40    0.34 
  -3  -1   1    3.98    0.31 
  -3  -1   1    4.13    0.28 
   3  -1  -1    4.47    0.27 
  -3   1   1    4.38    0.23 
  -3   1   1    4.37    0.29 
   3   1  -1    3.76    0.27 
   2  -1  -1   27.66    0.95 
   2  -1  -1   26.61    0.93 
  -2  -1   1   25.37    0.95 
  -2  -1   1   24.88    1.00 
   2  -1  -1   29.02    1.00 
  -2   1   1   26.84    0.91 
   2   1  -1   26.18    1.01 
  -2   1   1   27.31    0.91 
  -2   1   1   26.06    0.97 
   2   1  -1   24.71    0.94 
   1  -1  -1  291.85    9.31 
   1  -1  -1  264.36    9.11 
   1  -1  -1  291.95    9.14 
  -1  -1   1  271.59    9.32 
  -1  -1   1  271.37    9.11 
  -1  -1   1  288.87    9.11 
  -1   1   1  282.34    9.30 
  -1   1   1  292.45    9.30 
   1   1  -1  278.86    9.14 
   1   1  -1  294.89    9.10 
   0  -1  -1    1.04    0.07 
   0  -1   1    1.24    0.06 
   0  -1  -1    1.07    0.07 
   0   1   1    1.18    0.07 
   0   1   1    1.05    0.07 
  -1  -1  -1  126.56    4.07 
   1  -1   1  123.32    4.04 
  -1  -1  -1  118.86    4.17 
   1  -1   1  133.79    4.05 
  -1  -1  -1  119.15    4.07 
   1  -1   1  130.42    4.16 
  -1   1  -1  121.14    4.14 
   1   1   1  127.23    4.17 
   1   1   1  124.91    4.06 
   1   1   1  129.80    4.07 
   2  -1   1  582.04   18.18 
  -2  -1  -1  570.52   18.60 
  -2  -1  -1  551.84   18.19 
   2  -1   1  564.07   18.18 
   2  -1   1  606.18   18.59 
  -2   1  -1  570.95   18.16 
   2   1   1  550.73   18.62 
  -2   1  -1  569.26   18.20 
  -2   1  -1  560.54   18.57 
   2   1   1  527.73   18.18 
  -3  -1  -1    1.26    0.16 
  -3  -1  -1    1.01    0.17 
   3  -1   1    1.08    0.15 
   3   1   1    1.24    0.16 
  -3   1  -1    1.24    0.17 
  -3   1  -1    1.28    0.13 
   4  -1   1    2.98    0.27 
  -4  -1  -1    2.83    0.27 
  -4  -1  -1    3.47    0.34 
   4   1   1    3.10    0.28 
  -5  -1  -1    0.84    0.19 
   5   1   1    1.02    0.20 
  -5   1  -1    0.68    0.11 
  -5   1  -1    0.78    0.08 
  -6  -1  -1    6.36    0.29 
   6   1   1    6.30    0.33 
  -6   1  -1    6.74    0.26 
  -6   1  -1    6.76    0.32 
  -7  -1  -1    1.04    0.13 
   7   1   1    1.14    0.17 
   7   1   1    0.97    0.14 
  -7   1  -1    1.11    0.15 
  -7   1  -1    1.04    0.09 
  -8  -1  -1   35.02    1.13 
  -8  -1  -1   34.63    1.18 
  -8  -1  -1   35.53    1.16 
  -8  -1  -1   35.98    1.23 
  -8   1  -1   35.99    1.12 
   8   1   1   36.51    1.17 
  -8   1  -1   37.65    1.19 
   8   1   1   33.41    1.18 
  -8   1  -1   36.12    1.18 
  -9  -1  -1    2.01    0.16 
  -9  -1  -1    2.17    0.14 
  -9  -1  -1    2.06    0.18 
   9   1   1    1.92    0.23 
  -9   1  -1    1.96    0.16 
  -9   1  -1    1.90    0.21 
  -9   1  -1    2.12    0.19 
  -9   1  -1    1.94    0.17 
   9   1   1    2.01    0.18 
  -9   1  -1    1.98    0.17 
 -10  -1  -1   -0.02    0.10 
 -10  -1  -1    0.07    0.08 
 -10  -1  -1    0.04    0.08 
 -10   1  -1    0.11    0.07 
  10   1   1    0.19    0.09 
 -10   1  -1    0.01    0.08 
 -10   1  -1    0.19    0.09 
  10   1   1    0.04    0.11 
 -10   1  -1    0.09    0.09 
 -11  -1  -1    4.45    0.18 
 -11  -1  -1    4.56    0.18 
 -10  -2   1    0.07    0.11 
 -10  -2   1    0.06    0.08 
 -10  -2   1    0.17    0.09 
 -10  -2   1    0.16    0.08 
  10   2  -1    0.20    0.09 
 -10   2   1    0.08    0.09 
  10   2  -1    0.06    0.11 
 -10   2   1    0.15    0.08 
 -10   2   1    0.15    0.06 
 -10   2   1    0.27    0.06 
  -9  -2   1    2.38    0.18 
  -9  -2   1    2.77    0.18 
  -9  -2   1    2.59    0.20 
   9   2  -1    2.61    0.17 
  -9   2   1    2.59    0.20 
   9   2  -1    2.60    0.20 
  -9   2   1    2.52    0.16 
  -9   2   1    2.55    0.20 
   9   2  -1    2.19    0.21 
  -9   2   1    2.34    0.18 
  -9   2   1    2.48    0.23 
  -8  -2   1    0.12    0.09 
  -8  -2   1    0.11    0.11 
   8   2  -1    0.10    0.10 
   8   2  -1    0.15    0.09 
  -8   2   1    0.27    0.09 
  -8   2   1    0.37    0.12 
  -8   2   1    0.41    0.11 
  -8   2   1    0.47    0.13 
  -8   2   1    0.48    0.12 
   8   2  -1    0.00    0.13 
   7   2  -1    2.86    0.24 
  -7   2   1    2.70    0.18 
  -7   2   1    2.83    0.22 
   7   2  -1    2.61    0.20 
   6   2  -1    0.34    0.11 
  -6   2   1    0.43    0.04 
   6   2  -1    0.31    0.12 
  -6   2   1    0.50    0.11 
   6   2  -1    0.29    0.09 
   5   2  -1    0.04    0.08 
  -5   2   1    0.04    0.04 
  -5   2   1    0.12    0.07 
   5   2  -1    0.02    0.07 
   4  -2  -1   21.42    0.90 
  -4  -2   1   21.83    0.92 
   4   2  -1   21.97    0.77 
  -4   2   1   21.71    0.76 
  -3  -2   1   70.09    2.44 
   3  -2  -1   73.42    2.40 
  -3  -2   1   68.60    2.52 
   3   2  -1   70.80    2.39 
   2  -2  -1    4.47    0.21 
  -2  -2   1    3.63    0.24 
   2  -2  -1    4.61    0.26 
  -2  -2   1    3.83    0.27 
   2  -2  -1    4.58    0.22 
   2   2  -1    3.29    0.19 
   2   2  -1    3.32    0.19 
  -2   2   1    4.87    0.23 
  -1  -2   1   63.86    2.01 
  -1  -2   1   61.29    2.09 
   1  -2  -1   63.33    2.06 
  -1  -2   1   57.24    2.01 
   0  -2  -1    0.38    0.05 
   0  -2  -1    0.37    0.05 
   1  -2   1   85.49    3.01 
  -1  -2  -1   96.49    2.97 
  -1  -2  -1   88.84    2.96 
  -1  -2  -1   89.77    3.05 
   1   2   1   91.78    3.04 
   1   2   1   92.63    2.93 
   2  -2   1   22.13    0.78 
  -2  -2  -1   22.74    0.84 
   2  -2   1   23.15    0.85 
  -2  -2  -1   22.34    0.88 
   2  -2   1   21.66    0.78 
  -2   2  -1   22.11    0.81 
   2   2   1   22.41    0.79 
  -3  -2  -1    1.09    0.17 
  -3  -2  -1    0.74    0.17 
   3  -2   1    1.38    0.16 
   3   2   1    0.77    0.13 
  -4  -2  -1  116.23    3.94 
   4  -2   1  115.76    3.90 
  -4  -2  -1  116.56    3.94 
   4   2   1  115.65    3.76 
  -4   2  -1  113.12    3.73 
  -5   2  -1    3.42    0.14 
  -5   2  -1    3.41    0.20 
   5   2   1    3.81    0.23 
  -6  -2  -1   11.18    0.44 
   6   2   1   11.80    0.43 
   6   2   1   10.95    0.45 
  -6   2  -1   10.91    0.46 
   6   2   1   11.38    0.46 
  -7   2  -1    1.81    0.16 
   7   2   1    1.94    0.21 
  -7   2  -1    1.97    0.19 
   7   2   1    1.50    0.16 
  -8  -2  -1    8.37    0.38 
   8   2   1    8.96    0.43 
   8   2   1    9.06    0.37 
  -8   2  -1    8.97    0.42 
  -8   2  -1    8.61    0.33 
  -8   2  -1    8.57    0.37 
  -8   2  -1    8.73    0.37 
   8   2   1    8.89    0.37 
  -8   2  -1    9.06    0.38 
  -9  -2  -1   11.80    0.44 
  -9  -2  -1   10.93    0.43 
  -9  -2  -1   11.64    0.47 
  -9   2  -1   11.85    0.41 
  -9   2  -1   12.12    0.44 
   9   2   1   11.80    0.50 
   9   2   1   11.61    0.45 
  -9   2  -1   12.18    0.45 
   9   2   1   11.68    0.43 
  -9   2  -1   12.19    0.45 
 -10  -2  -1    0.08    0.10 
 -10  -2  -1    0.06    0.08 
 -10  -2  -1    0.07    0.08 
 -10   2  -1   -0.04    0.06 
 -10   2  -1    0.06    0.08 
  10   2   1    0.00    0.09 
 -10   2  -1    0.00    0.09 
 -10   2  -1    0.01    0.06 
  10   2   1    0.02    0.11 
 -10  -3   1    0.39    0.08 
 -10  -3   1    0.33    0.09 
 -10   3   1    0.26    0.08 
  10   3  -1    0.19    0.08 
 -10   3   1    0.11    0.09 
  -9  -3   1    1.61    0.15 
  -9  -3   1    1.21    0.18 
  -9  -3   1    1.31    0.15 
  -9   3   1    1.66    0.12 
   9   3  -1    1.43    0.18 
   9   3  -1    1.38    0.14 
  -9   3   1    1.78    0.12 
  -9   3   1    1.90    0.17 
  -9   3   1    1.71    0.21 
  -9   3   1    1.74    0.15 
  -8  -3   1    1.19    0.14 
  -8   3   1    0.93    0.13 
  -8   3   1    0.87    0.13 
  -8   3   1    1.04    0.15 
   8   3  -1    0.89    0.13 
  -8   3   1    0.81    0.17 
   8   3  -1    0.98    0.17 
  -8   3   1    0.90    0.10 
   8   3  -1    1.02    0.10 
   7   3  -1    0.02    0.10 
   7   3  -1   -0.08    0.10 
  -7   3   1    0.09    0.10 
  -7   3   1   -0.05    0.09 
   7   3  -1   -0.15    0.09 
  -7   3   1    0.00    0.08 
   7   3  -1    0.05    0.12 
   7   3  -1    0.06    0.07 
  -7   3   1    0.03    0.07 
   6   3  -1    2.73    0.22 
   6   3  -1    2.32    0.20 
  -6   3   1    2.46    0.18 
  -6   3   1    2.15    0.18 
   6   3  -1    2.54    0.16 
   6   3  -1    2.19    0.21 
   5   3  -1    3.87    0.23 
  -5   3   1    3.80    0.21 
   5   3  -1    3.83    0.18 
   4  -3  -1    0.16    0.11 
  -4   3   1    0.26    0.07 
   4   3  -1    0.05    0.08 
   4   3  -1    0.13    0.06 
  -3  -3   1  105.58    3.67 
   3  -3  -1  106.27    3.50 
  -3  -3   1  103.79    3.56 
  -2  -3   1   33.89    1.18 
  -2  -3   1   31.97    1.23 
   2  -3  -1   33.26    1.12 
  -1  -3   1  101.48    3.40 
   1  -3  -1  104.37    3.35 
   1  -3  -1  105.16    3.48 
  -1  -3   1  105.24    3.53 
  -1  -3   1  108.47    3.40 
   1   3  -1  105.45    3.37 
   0  -3  -1   24.08    0.83 
  -1  -3  -1    0.42    0.07 
  -1  -3  -1    0.39    0.07 
  -1  -3  -1    0.31    0.09 
   1   3   1    0.34    0.08 
  -2  -3  -1    5.62    0.33 
   2  -3   1    5.78    0.24 
  -2  -3  -1    6.01    0.31 
   2   3   1    5.53    0.32 
  -3  -3  -1   15.06    0.66 
  -3  -3  -1   15.28    0.71 
   3  -3   1   14.55    0.60 
   4  -3   1    0.51    0.15 
   4   3   1    0.78    0.12 
  -4   3  -1    0.59    0.08 
   4   3   1    0.96    0.09 
   5   3   1    2.28    0.19 
  -5   3  -1    1.76    0.17 
   5   3   1    2.05    0.14 
  -5   3  -1    1.88    0.15 
  -6   3  -1    3.50    0.22 
   6   3   1    3.50    0.25 
   6   3   1    3.85    0.26 
   6   3   1    3.76    0.24 
   6   3   1    3.95    0.20 
  -7   3  -1    1.14    0.10 
   7   3   1    1.33    0.14 
   7   3   1    1.16    0.12 
  -7   3  -1    1.05    0.13 
  -7   3  -1    0.90    0.14 
  -7   3  -1    1.28    0.13 
   7   3   1    1.24    0.18 
   7   3   1    1.34    0.17 
   8   3   1    0.50    0.09 
   8   3   1    0.47    0.11 
  -8   3  -1    0.34    0.11 
  -8   3  -1    0.30    0.08 
   8   3   1    0.42    0.14 
  -8   3  -1    0.38    0.14 
  -8   3  -1    0.37    0.12 
  -8   3  -1    0.35    0.11 
  -9  -3  -1    0.35    0.11 
  -9  -3  -1    0.22    0.10 
  -9   3  -1    0.13    0.06 
  -9   3  -1    0.13    0.10 
  -9   3  -1    0.14    0.13 
   9   3   1    0.49    0.11 
  -9   3  -1    0.12    0.10 
   9   3   1    0.17    0.12 
 -10  -3  -1    0.53    0.09 
 -10  -3  -1    0.63    0.10 
 -10   3  -1    0.41    0.09 
  10   3   1    0.37    0.09 
 -10   3  -1    0.32    0.09 
 -10   4   1    2.75    0.12 
 -10   4   1    2.61    0.15 
 -10   4   1    2.81    0.17 
  10   4  -1    2.62    0.15 
  -9  -4   1    0.02    0.12 
  -9  -4   1    0.17    0.10 
   9   4  -1    0.11    0.09 
  -9   4   1    0.23    0.10 
  -9   4   1   -0.06    0.12 
  -9   4   1    0.12    0.10 
   9   4  -1    0.09    0.11 
  -9   4   1    0.06    0.09 
   8   4  -1   -0.03    0.10 
  -8   4   1    0.20    0.10 
  -8   4   1    0.17    0.10 
  -8   4   1    0.18    0.10 
   8   4  -1    0.26    0.12 
  -8   4   1    0.16    0.13 
   8   4  -1    0.25    0.10 
  -8   4   1    0.08    0.09 
   7   4  -1    0.14    0.10 
   7   4  -1    0.08    0.11 
   7   4  -1    0.12    0.12 
  -7   4   1    0.36    0.11 
  -7   4   1    0.11    0.09 
  -7   4   1    0.25    0.14 
   7   4  -1    0.05    0.11 
  -7   4   1    0.23    0.10 
  -7   4   1    0.26    0.06 
  -7   4   1    0.17    0.10 
   6   4  -1    0.19    0.11 
  -6   4   1    0.39    0.13 
  -6   4   1    0.22    0.10 
   6   4  -1    0.21    0.04 
  -6   4   1    0.24    0.09 
   6   4  -1    0.17    0.11 
   6   4  -1    0.14    0.10 
   5   4  -1    0.88    0.13 
  -5   4   1    0.86    0.11 
  -5   4   1    1.09    0.15 
   5   4  -1    1.08    0.14 
   5   4  -1    0.82    0.06 
   5   4  -1    0.89    0.13 
  -5   4   1    0.89    0.12 
  -4   4   1    1.85    0.17 
  -4   4   1    1.66    0.14 
   4   4  -1    1.98    0.16 
  -4   4   1    1.76    0.13 
  -3  -4   1   51.05    1.89 
  -3   4   1   52.07    1.71 
   3   4  -1   53.57    1.73 
  -2  -4   1   10.70    0.51 
  -2  -4   1   10.23    0.47 
   2   4  -1   10.83    0.46 
  -1  -4   1   20.69    0.78 
  -1  -4  -1   51.49    1.79 
  -1  -4  -1   51.28    1.71 
  -2  -4  -1    1.40    0.18 
  -2  -4  -1    1.16    0.19 
   2   4   1    1.31    0.16 
  -3  -4  -1    6.97    0.41 
  -3   4  -1    6.90    0.26 
   3   4   1    6.86    0.30 
  -4   4  -1    1.43    0.13 
  -4   4  -1    1.38    0.12 
  -4   4  -1    1.75    0.17 
   4   4   1    1.39    0.14 
   5   4   1    0.17    0.10 
   5   4   1    0.18    0.10 
   5   4   1    0.10    0.10 
   5   4   1    0.11    0.04 
  -5   4  -1    0.13    0.07 
  -5   4  -1    0.11    0.10 
  -5   4  -1    0.05    0.06 
   6   4   1    0.62    0.06 
   6   4   1    0.51    0.13 
   6   4   1    0.56    0.13 
   6   4   1    0.75    0.14 
  -6   4  -1    0.51    0.14 
  -6   4  -1    0.50    0.10 
  -6   4  -1    0.62    0.11 
   7   4   1    0.64    0.14 
  -7   4  -1    0.52    0.12 
   7   4   1    0.60    0.11 
  -7   4  -1    0.42    0.15 
  -7   4  -1    0.56    0.07 
   7   4   1    0.47    0.13 
   7   4   1    0.77    0.15 
  -7   4  -1    0.64    0.12 
  -7   4  -1    0.54    0.12 
  -7   4  -1    0.44    0.11 
  -7   4  -1    0.52    0.12 
  -8   4  -1    3.05    0.22 
  -8   4  -1    3.22    0.23 
   8   4   1    3.27    0.26 
  -8   4  -1    2.93    0.26 
   8   4   1    2.77    0.23 
   8   4   1    3.51    0.22 
  -8   4  -1    2.81    0.22 
  -8   4  -1    3.14    0.21 
  -9  -4  -1    7.85    0.32 
  -9   4  -1    6.59    0.31 
  -9   4  -1    6.14    0.30 
   9   4   1    8.10    0.34 
   9   4   1    7.57    0.29 
  -9   4  -1    6.84    0.34 
  -9   4  -1    6.44    0.38 
 -10   4  -1    0.51    0.06 
  10   4   1    0.36    0.08 
 -10   4  -1    0.38    0.08 
 -10   4  -1    0.67    0.10 
  10   5  -1    0.79    0.07 
 -10   5   1    0.59    0.09 
   9   5  -1    0.73    0.12 
  -9   5   1    0.37    0.09 
  -9   5   1    0.35    0.06 
  -9   5   1    0.48    0.10 
   9   5  -1    0.70    0.14 
   9   5  -1    0.53    0.09 
  -8   5   1    2.48    0.19 
   8   5  -1    2.43    0.23 
   8   5  -1    2.42    0.20 
   8   5  -1    2.23    0.21 
  -8   5   1    2.18    0.18 
   8   5  -1    2.45    0.18 
  -8   5   1    2.39    0.20 
  -8   5   1    2.34    0.13 
   8   5  -1    2.71    0.16 
  -8   5   1    2.70    0.19 
  -8   5   1    2.66    0.26 
  -7   5   1    3.57    0.22 
   7   5  -1    3.60    0.27 
  -7   5   1    3.22    0.22 
   7   5  -1    3.49    0.21 
  -7   5   1    3.38    0.29 
  -7   5   1    3.02    0.22 
   7   5  -1    3.58    0.24 
   7   5  -1    3.43    0.19 
  -7   5   1    3.30    0.22 
   7   5  -1    3.56    0.26 
  -7   5   1    3.23    0.16 
   6   5  -1    2.06    0.17 
   6   5  -1    2.19    0.21 
  -6   5   1    2.62    0.25 
  -6   5   1    2.58    0.18 
   6   5  -1    2.08    0.19 
  -6   5   1    2.51    0.18 
  -6   5   1    2.55    0.13 
  -6   5   1    2.48    0.18 
   6   5  -1    2.47    0.22 
  -5   5   1    0.03    0.10 
  -5   5   1   -0.03    0.06 
   5   5  -1    0.03    0.08 
  -5   5   1   -0.01    0.06 
   5   5  -1    0.02    0.09 
   5   5  -1    0.01    0.09 
  -4   5   1    4.53    0.21 
  -4   5   1    4.21    0.20 
  -4   5   1    4.47    0.27 
   4   5  -1    4.67    0.25 
   4   5  -1    4.47    0.26 
   4   5  -1    4.84    0.25 
  -3   5   1   16.11    0.57 
   3   5  -1   16.99    0.60 
   3   5  -1   16.10    0.62 
  -3   5   1   17.03    0.64 
  -3   5   1   16.78    0.57 
   2   5  -1    3.90    0.18 
  -2   5   1    3.59    0.15 
  -1  -5   1   15.03    0.61 
  -1  -5  -1   27.35    1.00 
   1   5   1   25.96    0.89 
   2   5   1   13.14    0.48 
  -3   5  -1    0.88    0.08 
   3   5   1    1.09    0.12 
  -3   5  -1    1.13    0.14 
   3   5   1    0.98    0.12 
  -4   5  -1    4.64    0.21 
   4   5   1    4.83    0.27 
   4   5   1    4.75    0.27 
   4   5   1    4.85    0.26 
  -4   5  -1    4.73    0.21 
  -4   5  -1    4.59    0.28 
  -5   5  -1   21.08    0.79 
   5   5   1   20.17    0.76 
  -5   5  -1   20.35    0.74 
   5   5   1   21.36    0.74 
  -5   5  -1   19.45    0.72 
   5   5   1   19.26    0.66 
  -6   5  -1    7.86    0.36 
  -6   5  -1    8.26    0.36 
   6   5   1    8.72    0.33 
  -6   5  -1    7.91    0.27 
   6   5   1    8.87    0.40 
   6   5   1    7.98    0.36 
  -6   5  -1    7.96    0.43 
  -6   5  -1    8.08    0.35 
   6   5   1    7.90    0.40 
  -7   5  -1    1.55    0.21 
  -7   5  -1    1.34    0.14 
   7   5   1    1.43    0.14 
  -7   5  -1    1.76    0.16 
   7   5   1    1.37    0.17 
  -7   5  -1    1.35    0.15 
   7   5   1    1.63    0.13 
  -7   5  -1    1.46    0.15 
   7   5   1    1.37    0.18 
  -7   5  -1    1.48    0.15 
  -7   5  -1    1.34    0.11 
   7   5   1    1.28    0.18 
  -8   5  -1    0.06    0.08 
   8   5   1    0.11    0.11 
   8   5   1    0.27    0.11 
  -8   5  -1    0.06    0.08 
  -8   5  -1    0.13    0.09 
   8   5   1    0.08    0.09 
  -8   5  -1   -0.06    0.12 
  -8   5  -1   -0.01    0.05 
   8   5   1   -0.03    0.10 
   8   5   1   -0.09    0.07 
  -8   5  -1    0.14    0.10 
  -9   5  -1    1.08    0.12 
   9   5   1    1.68    0.14 
  -9   5  -1    1.10    0.12 
  -9   5  -1    1.49    0.10 
   9   5   1    1.27    0.16 
   9   5   1    1.54    0.15 
  10   5   1    0.11    0.05 
 -10   5  -1    0.13    0.07 
  -9   6   1    2.88    0.18 
  -9   6   1    2.56    0.10 
   9   6  -1    2.26    0.13 
   9   6  -1    2.25    0.13 
  -9   6   1    2.49    0.15 
  -8   6   1    1.65    0.15 
  -8   6   1    1.67    0.10 
   8   6  -1    1.77    0.13 
  -8   6   1    1.47    0.19 
   8   6  -1    1.65    0.13 
  -8   6   1    1.47    0.14 
   8   6  -1    1.92    0.19 
  -7   6   1    8.48    0.39 
   7   6  -1    8.23    0.31 
   7   6  -1    7.82    0.40 
   7   6  -1    8.15    0.31 
  -7   6   1    8.35    0.36 
  -7   6   1    8.31    0.44 
   7   6  -1    7.80    0.40 
  -7   6   1    8.44    0.36 
  -7   6   1    8.14    0.36 
  -7   6   1    8.55    0.27 
   7   6  -1    8.16    0.32 
  -6   6   1    2.65    0.27 
   6   6  -1    3.07    0.18 
  -6   6   1    2.97    0.19 
   6   6  -1    2.92    0.17 
  -6   6   1    3.29    0.20 
   6   6  -1    3.33    0.24 
   6   6  -1    3.15    0.25 
  -6   6   1    2.85    0.20 
  -6   6   1    3.01    0.14 
  -6   6   1    3.18    0.23 
   6   6  -1    2.87    0.23 
   6   6  -1    3.01    0.19 
  -5   6   1   10.72    0.34 
  -5   6   1   10.42    0.45 
  -5   6   1   11.25    0.43 
  -5   6   1   11.38    0.52 
   5   6  -1   10.95    0.47 
   5   6  -1   11.44    0.47 
  -5   6   1   10.92    0.43 
   5   6  -1   11.26    0.49 
   4   6  -1    8.55    0.38 
   4   6  -1    9.53    0.39 
   4   6  -1    9.22    0.39 
  -4   6   1    8.16    0.33 
  -4   6   1    8.90    0.42 
   3   6  -1   23.20    0.84 
  -3   6   1   24.91    0.87 
   3   6  -1   22.75    0.80 
   3   6  -1   22.66    0.82 
   2   6  -1   18.91    0.66 
   2   6  -1   19.04    0.67 
   2   6  -1   19.30    0.67 
  -2   6   1   19.45    0.72 
   1   6  -1    1.79    0.09 
   1   6  -1    1.83    0.15 
  -1   6   1    1.44    0.16 
   0   6   1    0.22    0.09 
   0   6  -1    0.24    0.10 
   1   6   1    9.90    0.36 
  -1   6  -1   10.22    0.42 
   1   6   1   10.02    0.42 
  -2   6  -1   16.07    0.63 
   2   6   1   15.94    0.58 
   2   6   1   16.51    0.58 
  -3   6  -1   11.57    0.48 
   3   6   1   11.11    0.44 
   3   6   1   11.23    0.45 
   3   6   1   11.04    0.44 
   4   6   1    7.53    0.35 
  -4   6  -1    6.84    0.28 
  -4   6  -1    7.39    0.37 
   4   6   1    7.22    0.34 
   4   6   1    7.64    0.35 
   5   6   1    8.95    0.39 
  -5   6  -1    7.63    0.35 
   5   6   1    9.04    0.40 
   5   6   1    9.18    0.41 
  -5   6  -1    7.87    0.26 
  -5   6  -1    7.88    0.33 
  -5   6  -1    7.95    0.42 
  -6   6  -1    0.12    0.08 
   6   6   1    0.39    0.09 
   6   6   1    0.22    0.12 
  -6   6  -1    0.25    0.05 
   6   6   1    0.40    0.08 
   6   6   1    0.38    0.10 
  -6   6  -1    0.29    0.14 
  -6   6  -1    0.36    0.11 
   6   6   1    0.44    0.12 
  -6   6  -1    0.31    0.10 
  -6   6  -1    0.19    0.10 
   7   6   1    0.22    0.08 
   7   6   1    0.20    0.08 
  -7   6  -1    0.25    0.06 
   7   6   1    0.34    0.13 
   7   6   1    0.41    0.12 
  -7   6  -1    0.26    0.10 
  -7   6  -1    0.25    0.08 
  -7   6  -1    0.14    0.10 
  -7   6  -1    0.10    0.10 
  -7   6  -1    0.23    0.10 
  -7   6  -1    0.20    0.14 
  -8   6  -1    0.45    0.11 
  -8   6  -1    0.35    0.06 
   8   6   1    0.42    0.13 
   8   6   1    0.42    0.08 
   8   6   1    0.43    0.08 
  -8   6  -1    0.42    0.14 
  -8   6  -1    0.36    0.10 
   9   6   1    1.11    0.09 
  -9   6  -1    1.11    0.11 
   9   6   1    1.13    0.10 
  -9   6  -1    1.20    0.06 
  -9   6  -1    0.96    0.11 
  -9   7   1    0.36    0.04 
  -9   7   1    0.37    0.04 
   9   7  -1    0.33    0.06 
  -9   7   1    0.27    0.08 
  -8   7   1    0.08    0.05 
   8   7  -1    0.08    0.10 
  -8   7   1    0.11    0.09 
   8   7  -1    0.02    0.06 
  -8   7   1    0.09    0.08 
  -7   7   1   -0.04    0.12 
  -7   7   1    0.16    0.10 
   7   7  -1    0.04    0.08 
   7   7  -1    0.17    0.10 
  -7   7   1    0.02    0.09 
   7   7  -1    0.06    0.11 
   7   7  -1    0.00    0.06 
   6   7  -1   22.75    0.88 
  -6   7   1   23.01    0.80 
   6   7  -1   23.76    0.72 
   6   7  -1   23.84    0.71 
  -6   7   1   21.46    0.90 
  -6   7   1   23.02    0.81 
   6   7  -1   23.26    0.87 
   6   7  -1   23.63    0.90 
   6   7  -1   23.60    0.84 
  -6   7   1   22.45    0.65 
  -5   7   1   14.36    0.53 
   5   7  -1   14.01    0.57 
   5   7  -1   14.45    0.46 
   5   7  -1   14.96    0.58 
  -5   7   1   13.46    0.62 
  -5   7   1   14.30    0.53 
   5   7  -1   13.97    0.59 
   5   7  -1   14.02    0.57 
   5   7  -1   13.70    0.47 
   4   7  -1   21.56    0.83 
  -4   7   1   22.43    0.77 
   4   7  -1   22.76    0.81 
   4   7  -1   22.40    0.81 
  -4   7   1   22.34    0.86 
  -4   7   1   21.13    0.71 
   4   7  -1   22.21    0.79 
   3   7  -1   -0.01    0.06 
  -3   7   1    0.01    0.09 
   3   7  -1    0.00    0.05 
   3   7  -1    0.00    0.05 
   3   7  -1    0.03    0.05 
   3   7  -1    0.01    0.09 
   2   7  -1    3.75    0.18 
   2   7  -1    3.85    0.18 
  -2   7   1    4.41    0.26 
   1   7  -1   11.09    0.47 
  -1   7   1   10.62    0.47 
   0   7   1    5.33    0.29 
   0   7  -1    4.94    0.28 
   1   7   1    4.76    0.28 
  -1   7  -1    4.88    0.28 
   2   7   1   14.74    0.54 
  -2   7  -1   15.54    0.62 
   3   7   1    0.71    0.13 
  -3   7  -1    0.79    0.14 
   3   7   1    0.59    0.10 
  -3   7  -1    0.75    0.10 
   3   7   1    0.82    0.08 
   4   7   1    0.83    0.11 
  -4   7  -1    0.72    0.06 
  -4   7  -1    0.87    0.12 
  -4   7  -1    0.65    0.16 
   4   7   1    0.83    0.12 
   4   7   1    0.77    0.14 
   5   7   1    0.06    0.09 
   5   7   1   -0.07    0.08 
   5   7   1    0.05    0.08 
  -5   7  -1   -0.08    0.09 
  -5   7  -1    0.16    0.09 
   5   7   1   -0.01    0.06 
  -5   7  -1    0.05    0.12 
  -5   7  -1    0.05    0.09 
   5   7   1    0.01    0.11 
  -6   7  -1    2.36    0.20 
  -6   7  -1    2.17    0.19 
   6   7   1    2.41    0.23 
  -6   7  -1    2.12    0.18 
   6   7   1    2.41    0.15 
   6   7   1    2.38    0.17 
   6   7   1    2.45    0.21 
   6   7   1    2.52    0.21 
   6   7   1    2.47    0.21 
  -6   7  -1    1.82    0.23 
   7   7   1    0.53    0.14 
  -7   7  -1    0.24    0.14 
  -7   7  -1    0.46    0.11 
  -7   7  -1    0.32    0.10 
   7   7   1    0.52    0.12 
   7   7   1    0.47    0.09 
  -7   7  -1    0.40    0.09 
  -7   7  -1    0.40    0.06 
   7   7   1    0.45    0.08 
  -8   7  -1   -0.01    0.05 
  -8   7  -1    0.09    0.08 
   8   7   1    0.08    0.10 
   8   7   1    0.05    0.06 
  -8   7  -1    0.10    0.08 
  -9   7  -1    3.44    0.17 
   9   7   1    3.34    0.14 
  -9   7  -1    3.33    0.16 
  -8   8   1    1.37    0.12 
   8   8  -1    1.34    0.10 
  -8   8   1    1.11    0.11 
   8   8  -1    1.41    0.11 
  -7   8   1    0.14    0.08 
  -7   8   1    0.16    0.08 
   7   8  -1    0.15    0.08 
   7   8  -1    0.10    0.06 
   7   8  -1    0.11    0.11 
   7   8  -1    0.13    0.06 
  -6   8   1    6.69    0.30 
   6   8  -1    6.32    0.24 
   6   8  -1    6.84    0.27 
  -6   8   1    6.07    0.22 
  -6   8   1    6.22    0.29 
   6   8  -1    6.58    0.27 
   6   8  -1    6.25    0.31 
  -6   8   1    6.25    0.22 
   6   8  -1    6.51    0.34 
  -6   8   1    6.95    0.38 
   5   8  -1    0.14    0.09 
  -5   8   1    0.32    0.10 
   5   8  -1    0.07    0.09 
  -5   8   1    0.17    0.03 
   5   8  -1    0.14    0.08 
  -5   8   1    0.16    0.09 
   5   8  -1    0.10    0.06 
  -5   8   1    0.17    0.03 
  -5   8   1    0.14    0.10 
  -5   8   1    0.28    0.13 
   5   8  -1    0.23    0.12 
   4   8  -1   29.52    1.04 
   4   8  -1   29.98    0.89 
  -4   8   1   31.22    1.02 
   4   8  -1   30.79    1.09 
   4   8  -1   30.71    0.91 
  -4   8   1   29.41    1.05 
  -4   8   1   28.94    1.12 
   4   8  -1   30.38    1.05 
  -4   8   1   30.81    1.03 
  -3   8   1    0.89    0.12 
   3   8  -1    0.83    0.11 
   3   8  -1    0.85    0.09 
  -3   8   1    0.97    0.12 
  -3   8   1    0.93    0.17 
   2   8  -1    0.14    0.09 
  -2   8   1    0.08    0.08 
  -2   8   1    0.02    0.11 
  -2   8   1    0.09    0.08 
  -1   8   1    4.78    0.23 
   1   8  -1    4.25    0.23 
   1   8  -1    3.80    0.28 
  -1   8   1    4.74    0.29 
   0   8  -1    1.66    0.15 
   0   8   1    1.37    0.17 
   0   8  -1    1.26    0.16 
   0   8   1    1.55    0.14 
  -1   8  -1   14.31    0.53 
  -1   8  -1   14.75    0.61 
   1   8   1   14.77    0.54 
  -2   8  -1    5.19    0.32 
  -2   8  -1    5.35    0.25 
   2   8   1    5.12    0.25 
  -2   8  -1    5.21    0.25 
  -3   8  -1    1.18    0.18 
   3   8   1    0.88    0.10 
   3   8   1    0.90    0.12 
  -3   8  -1    1.30    0.14 
   3   8   1    0.85    0.10 
   3   8   1    0.91    0.08 
  -3   8  -1    1.13    0.12 
  -4   8  -1   12.58    0.49 
   4   8   1   13.31    0.44 
  -4   8  -1   12.81    0.50 
  -4   8  -1   11.73    0.57 
   4   8   1   12.85    0.50 
   4   8   1   12.86    0.41 
   4   8   1   12.64    0.53 
   4   8   1   12.52    0.51 
  -4   8  -1   12.97    0.48 
  -5   8  -1    6.32    0.30 
   5   8   1    6.51    0.31 
   5   8   1    6.52    0.35 
   5   8   1    6.54    0.27 
   5   8   1    6.32    0.24 
  -5   8  -1    6.03    0.38 
  -5   8  -1    5.80    0.30 
  -5   8  -1    6.04    0.30 
   5   8   1    6.44    0.31 
   5   8   1    6.36    0.26 
  -6   8  -1    5.24    0.34 
   6   8   1    4.77    0.23 
  -6   8  -1    5.01    0.26 
   6   8   1    4.66    0.27 
   6   8   1    5.02    0.30 
   6   8   1    4.88    0.20 
  -6   8  -1    4.84    0.26 
  -6   8  -1    5.09    0.26 
   6   8   1    5.41    0.23 
  -7   8  -1    1.35    0.13 
   7   8   1    1.32    0.11 
  -7   8  -1    1.42    0.13 
  -7   8  -1    1.38    0.13 
   7   8   1    1.53    0.17 
   7   8   1    1.40    0.11 
  -8   8  -1    0.05    0.07 
   8   8   1   -0.02    0.05 
  -8   8  -1    0.11    0.07 
  -8   9   1    0.38    0.07 
  -7   9   1    1.96    0.15 
  -7   9   1    2.07    0.14 
   7   9  -1    2.19    0.14 
   7   9  -1    2.13    0.11 
   6   9  -1    1.36    0.10 
  -6   9   1    1.34    0.13 
   6   9  -1    1.31    0.12 
  -6   9   1    1.26    0.12 
   6   9  -1    1.29    0.16 
  -5   9   1    8.96    0.37 
  -5   9   1    9.57    0.46 
  -5   9   1    9.10    0.38 
   5   9  -1    8.41    0.41 
   5   9  -1    8.27    0.29 
  -5   9   1    9.68    0.37 
   5   9  -1    9.01    0.34 
  -4   9   1    0.06    0.09 
  -4   9   1   -0.01    0.08 
  -4   9   1    0.08    0.08 
   4   9  -1    0.09    0.08 
   4   9  -1    0.08    0.05 
  -4   9   1    0.21    0.13 
  -3   9   1    4.19    0.22 
  -3   9   1    3.95    0.23 
  -3   9   1    3.66    0.30 
   3   9  -1    4.14    0.22 
  -3   9   1    4.33    0.24 
  -3   9   1    4.30    0.24 
   3   9  -1    4.05    0.21 
  -2   9   1    0.30    0.10 
   2   9  -1    0.28    0.09 
  -2   9   1    0.23    0.10 
   2   9  -1    0.41    0.10 
  -2   9   1    0.31    0.10 
  -2   9   1    0.31    0.13 
   2   9  -1    0.36    0.09 
   2   9  -1    0.23    0.08 
  -2   9   1    0.25    0.09 
   1   9  -1    0.92    0.12 
  -1   9   1    1.31    0.14 
  -1   9   1    1.12    0.13 
   1   9  -1    1.15    0.13 
  -1   9   1    1.00    0.13 
   1   9  -1    1.00    0.12 
  -1   9   1    0.92    0.12 
  -1   9   1    0.75    0.15 
  -1   9   1    1.16    0.12 
  -1   9   1    1.00    0.13 
   0   9   1    0.04    0.09 
   0   9   1    0.04    0.09 
   0   9  -1   -0.07    0.08 
   0   9  -1   -0.01    0.08 
   0   9  -1    0.05    0.11 
   0   9   1    0.02    0.09 
   0   9   1    0.01    0.12 
   0   9  -1    0.04    0.08 
   0   9  -1   -0.07    0.08 
   0   9  -1    0.03    0.09 
   0   9   1    0.12    0.09 
   0   9   1    0.07    0.08 
  -1   9  -1    6.73    0.30 
  -1   9  -1    7.07    0.32 
   1   9   1    6.95    0.27 
  -1   9  -1    6.74    0.32 
  -1   9  -1    6.53    0.38 
   1   9   1    6.75    0.30 
  -1   9  -1    7.26    0.31 
  -1   9  -1    6.90    0.31 
   1   9   1    6.97    0.29 
   1   9   1    7.21    0.32 
   2   9   1   53.11    1.52 
  -2   9  -1   54.02    1.70 
  -2   9  -1   52.55    1.71 
  -2   9  -1   52.26    1.73 
  -2   9  -1   49.32    1.84 
   2   9   1   53.92    1.62 
   2   9   1   53.93    1.70 
  -2   9  -1   52.94    1.72 
  -2   9  -1   53.21    1.78 
   2   9   1   53.80    1.72 
   3   9   1    5.00    0.25 
   3   9   1    5.27    0.25 
  -3   9  -1    4.86    0.26 
   3   9   1    4.99    0.23 
  -3   9  -1    5.13    0.25 
   3   9   1    5.28    0.26 
  -3   9  -1    4.75    0.27 
  -3   9  -1    5.00    0.33 
  -3   9  -1    5.15    0.25 
  -4   9  -1    3.67    0.22 
   4   9   1    3.25    0.19 
  -4   9  -1    3.46    0.22 
   4   9   1    2.98    0.15 
  -4   9  -1    3.60    0.21 
   4   9   1    2.97    0.14 
  -4   9  -1    3.48    0.28 
   5   9   1    7.43    0.30 
   5   9   1    7.48    0.37 
  -5   9  -1    7.45    0.41 
  -5   9  -1    7.25    0.33 
  -5   9  -1    7.80    0.33 
  -5   9  -1    7.49    0.33 
   5   9   1    7.28    0.25 
  -6   9  -1    0.84    0.11 
   6   9   1    0.78    0.14 
   6   9   1    0.77    0.10 
   6   9   1    0.84    0.07 
  -6   9  -1    0.85    0.11 
  -6   9  -1    0.80    0.11 
  -7   9  -1    0.41    0.08 
  -7   9  -1    0.27    0.08 
   7   9   1    0.43    0.07 
   7   9   1    0.39    0.06 
  -8   9  -1    0.07    0.05 
   7  10  -1    0.92    0.08 
  -7  10   1    0.74    0.07 
   6  10  -1   -0.01    0.07 
  -6  10   1   -0.04    0.06 
  -6  10   1    0.01    0.06 
  -5  10   1    0.08    0.07 
   5  10  -1   -0.02    0.07 
  -5  10   1    0.03    0.07 
  -4  10   1    2.15    0.17 
  -4  10   1    1.78    0.16 
  -4  10   1    1.86    0.21 
   4  10  -1    2.00    0.16 
  -4  10   1    1.93    0.16 
   3  10  -1    2.90    0.18 
  -3  10   1    3.06    0.20 
   3  10  -1    2.85    0.19 
  -3  10   1    3.35    0.20 
  -3  10   1    3.05    0.19 
  -3  10   1    3.24    0.27 
  -3  10   1    3.10    0.20 
  -2  10   1    1.32    0.19 
   2  10  -1    0.86    0.12 
   2  10  -1    1.14    0.13 
   2  10  -1    1.14    0.11 
  -2  10   1    1.47    0.14 
  -2  10   1    1.09    0.13 
  -2  10   1    1.44    0.14 
   1  10  -1   15.79    0.55 
  -1  10   1   16.03    0.59 
  -1  10   1   16.29    0.68 
  -1  10   1   15.75    0.58 
   1  10  -1   16.58    0.59 
  -1  10   1   16.29    0.58 
  -1  10   1   15.49    0.54 
   1  10  -1   15.99    0.58 
  -1  10   1   15.23    0.58 
   0  10   1    0.74    0.12 
   0  10   1    1.22    0.13 
   0  10  -1    0.71    0.12 
   0  10  -1    0.67    0.11 
   0  10   1    0.97    0.12 
   0  10  -1    0.85    0.11 
   0  10  -1    0.60    0.12 
   0  10   1    1.01    0.12 
   1  10   1    0.43    0.11 
  -1  10  -1    0.58    0.11 
   1  10   1    0.61    0.11 
  -1  10  -1    0.48    0.11 
   1  10   1    0.55    0.09 
  -1  10  -1    0.31    0.14 
  -1  10  -1    0.29    0.10 
  -1  10  -1    0.30    0.10 
   1  10   1    0.37    0.10 
   2  10   1   18.13    0.64 
  -2  10  -1   17.49    0.64 
   2  10   1   18.61    0.61 
  -2  10  -1   17.51    0.64 
   2  10   1   17.79    0.57 
  -2  10  -1   17.98    0.65 
  -2  10  -1   17.60    0.66 
  -2  10  -1   18.13    0.74 
   2  10   1   18.42    0.64 
   3  10   1    2.40    0.16 
  -3  10  -1    2.56    0.24 
  -3  10  -1    2.02    0.18 
   3  10   1    2.15    0.17 
  -3  10  -1    2.23    0.17 
   3  10   1    2.47    0.18 
  -3  10  -1    2.46    0.17 
  -3  10  -1    2.08    0.17 
  -4  10  -1    0.27    0.09 
   4  10   1    0.36    0.09 
  -4  10  -1    0.13    0.08 
  -4  10  -1    0.17    0.09 
  -4  10  -1    0.20    0.13 
  -5  10  -1    0.83    0.10 
  -5  10  -1    1.00    0.11 
   5  10   1    0.99    0.10 
  -5  10  -1    0.80    0.10 
  -6  10  -1    1.05    0.10 
   6  10   1    1.17    0.10 
  -6  10  -1    1.09    0.10 
  -6  10  -1    1.28    0.11 
  -7  10  -1    1.05    0.09 
  -6  11   1    0.46    0.07 
   6  11  -1    0.59    0.07 
  -5  11   1    0.17    0.07 
  -5  11   1    0.23    0.07 
   5  11  -1    0.07    0.06 
  -4  11   1   -0.11    0.07 
  -4  11   1   -0.01    0.07 
   4  11  -1    0.10    0.07 
  -3  11   1    2.41    0.16 
   3  11  -1    2.67    0.17 
  -3  11   1    2.52    0.17 
  -3  11   1    2.34    0.16 
   3  11  -1    2.48    0.16 
   2  11  -1    7.53    0.28 
  -2  11   1    7.47    0.31 
  -2  11   1    7.78    0.41 
  -2  11   1    8.00    0.32 
   2  11  -1    7.61    0.32 
   2  11  -1    7.62    0.32 
  -2  11   1    7.37    0.32 
   1  11  -1    0.49    0.10 
  -1  11   1    0.67    0.10 
  -1  11   1    0.58    0.11 
   1  11  -1    0.58    0.10 
   0  11   1    3.99    0.22 
   0  11  -1    4.22    0.22 
   0  11   1    3.52    0.20 
   0  11  -1    4.11    0.22 
   0  11  -1    3.65    0.20 
  -1  11  -1   20.23    0.69 
   1  11   1   19.15    0.64 
   1  11   1   19.26    0.68 
   1  11   1   19.64    0.69 
  -2  11  -1    0.26    0.09 
  -2  11  -1    0.19    0.08 
  -2  11  -1    0.13    0.08 
   2  11   1    0.19    0.08 
  -2  11  -1    0.29    0.13 
   2  11   1    0.15    0.08 
   2  11   1    0.03    0.08 
   3  11   1    4.57    0.22 
  -3  11  -1    4.65    0.23 
   3  11   1    4.82    0.21 
  -3  11  -1    5.16    0.24 
  -4  11  -1    0.13    0.08 
  -4  11  -1    0.24    0.08 
   4  11   1    0.10    0.07 
  -5  11  -1    0.04    0.07 
  -5  11  -1    0.04    0.06 
   5  11   1    0.06    0.06 
  -6  11  -1    1.28    0.10 
   4  12  -1    0.07    0.05 
   3  12  -1    0.08    0.06 
  -1  12   1    0.79    0.10 
   1  12  -1    1.39    0.12 
   0  12   1    0.61    0.09 
   0  12  -1    0.83    0.10 
   1  12   1    0.12    0.07 
   2  12   1    0.48    0.08 
   3  12   1    0.45    0.07 
   4  12   1    0.17    0.06 
 -11   0   2    0.05    0.07 
 -11   0   2   -0.03    0.05 
 -10   0   2    0.87    0.10 
 -10   0   2    1.10    0.12 
 -10   0   2    0.74    0.10 
  10   0  -2    0.78    0.15 
 -10   0   2    0.95    0.13 
   9   0  -2    4.09    0.30 
  -9   0   2    4.09    0.24 
  -9   0   2    4.14    0.23 
  -9   0   2    4.65    0.27 
  -9   0   2    4.22    0.23 
   9   0  -2    4.57    0.27 
  -8   0   2    0.84    0.13 
  -8   0   2    0.72    0.11 
  -8   0   2    0.70    0.10 
   8   0  -2    0.87    0.17 
   7   0  -2    5.00    0.31 
  -7   0   2    5.28    0.25 
   6   0  -2   16.05    0.60 
  -6   0   2   17.08    0.65 
  -6   0   2   17.50    0.59 
  -5   0   2   51.06    1.71 
  -4   0   2    8.60    0.45 
   4   0  -2    8.77    0.47 
  -4   0   2    8.23    0.50 
  -4   0   2    8.71    0.45 
  -3   0   2   68.76    2.35 
   3   0  -2   68.21    2.35 
  -3   0   2   69.81    2.44 
  -2   0   2  166.92    5.52 
  -2   0   2  162.62    5.37 
   2   0  -2  164.66    5.37 
   1   0  -2   20.59    0.80 
  -1   0   2   22.99    0.83 
  -1   0   2   22.73    0.80 
  -1   0   2   21.03    0.80 
  -1   0  -2   96.28    3.08 
  -1   0  -2   94.38    3.08 
   1   0   2   97.72    3.16 
   1   0   2   97.73    3.08 
   1   0   2   91.46    3.08 
  -1   0  -2   88.55    3.16 
  -2   0  -2   57.17    2.00 
   2   0   2   60.09    2.01 
  -2   0  -2   54.70    1.93 
   2   0   2   58.43    1.95 
  -3   0  -2    6.93    0.35 
  -3   0  -2    7.11    0.40 
   3   0   2    7.00    0.37 
  -4   0  -2    5.07    0.31 
   4   0   2    4.53    0.34 
  -4   0  -2    4.59    0.37 
  -5   0  -2   17.94    0.66 
   6   0   2   11.82    0.48 
  -6   0  -2   12.14    0.49 
  -6   0  -2   11.57    0.44 
  -6   0  -2   11.81    0.43 
   7   0   2    0.30    0.14 
  -7   0  -2    0.24    0.10 
  -7   0  -2    0.25    0.08 
  -8   0  -2   27.69    0.97 
  -8   0  -2   26.82    0.89 
  -8   0  -2   28.06    0.89 
   8   0   2   28.00    0.94 
   9   0   2    2.30    0.23 
  -9   0  -2    2.36    0.19 
   9   0   2    2.39    0.23 
  -9   0  -2    2.35    0.17 
  -9   0  -2    2.57    0.20 
  10   0   2    5.09    0.29 
 -10   0  -2    4.86    0.23 
 -10   0  -2    4.54    0.21 
 -10   0  -2    4.57    0.25 
 -11   0  -2    4.13    0.17 
 -11   0  -2    4.08    0.17 
 -11  -1   2    0.56    0.07 
 -11  -1   2    0.64    0.07 
 -11   1   2    0.46    0.08 
 -10  -1   2    1.64    0.16 
 -10  -1   2    1.65    0.14 
 -10  -1   2    1.44    0.12 
 -10  -1   2    1.34    0.13 
 -10   1   2    1.81    0.13 
 -10   1   2    1.91    0.13 
 -10   1   2    1.63    0.14 
  10   1  -2    1.68    0.14 
 -10   1   2    2.05    0.16 
  10   1  -2    1.56    0.18 
 -10   1   2    1.58    0.14 
  -9  -1   2    7.10    0.30 
  -9  -1   2    7.69    0.36 
  -9  -1   2    7.31    0.33 
  -9  -1   2    7.73    0.32 
   9   1  -2    7.28    0.33 
  -9   1   2    7.96    0.31 
  -9   1   2    7.65    0.33 
  -9   1   2    8.05    0.35 
  -9   1   2    7.46    0.33 
   9   1  -2    7.62    0.34 
   9   1  -2    7.60    0.38 
  -8  -1   2   -0.04    0.11 
  -8  -1   2   -0.04    0.08 
  -8  -1   2    0.06    0.08 
  -8   1   2   -0.04    0.10 
  -8   1   2    0.09    0.09 
   8   1  -2    0.05    0.10 
  -8   1   2    0.23    0.11 
   8   1  -2    0.04    0.13 
  -8   1   2   -0.09    0.08 
  -8   1   2    0.02    0.10 
  -7  -1   2    9.66    0.40 
   7   1  -2   10.00    0.44 
  -7   1   2   10.25    0.45 
  -7   1   2   10.52    0.36 
   7   1  -2    9.79    0.42 
  -6  -1   2    0.96    0.12 
  -6   1   2    0.51    0.11 
   6   1  -2    0.93    0.15 
  -6   1   2    0.66    0.09 
  -5   1   2    4.70    0.20 
  -5   1   2    4.76    0.24 
   5   1  -2    4.14    0.36 
  -4  -1   2   53.30    1.96 
   4  -1  -2   57.05    1.96 
  -4  -1   2   53.81    2.05 
   4   1  -2   54.20    1.95 
  -3  -1   2   12.21    0.60 
   3  -1  -2   12.83    0.54 
  -3  -1   2   12.92    0.56 
  -3   1   2   12.79    0.58 
  -3   1   2   12.98    0.50 
   3   1  -2   11.11    0.53 
  -2  -1   2    0.19    0.09 
  -2  -1   2    0.27    0.11 
   2  -1  -2    0.27    0.08 
  -2   1   2    0.23    0.10 
   2   1  -2    0.23    0.09 
  -2   1   2    0.54    0.09 
  -2   1   2    0.28    0.08 
  -2   1   2    0.53    0.09 
   1  -1  -2   65.15    2.27 
   1  -1  -2   71.35    2.28 
   1  -1  -2   67.76    2.26 
   1  -1  -2   66.15    2.34 
  -1  -1   2   71.42    2.29 
  -1  -1   2   68.84    2.29 
  -1   1   2   71.22    2.25 
   1   1  -2   73.75    2.28 
   1   1  -2   72.94    2.28 
  -1   1   2   66.39    2.34 
  -1   1   2   71.13    2.34 
   0  -1   2   60.20    1.95 
   0  -1   2   60.67    2.02 
   0  -1  -2   59.58    1.97 
   0  -1  -2   59.82    1.96 
   0  -1  -2   58.92    2.03 
   0  -1  -2   65.14    1.98 
   0   1   2   58.86    1.95 
   0   1   2   63.01    2.03 
   0   1  -2   60.28    1.95 
   1  -1   2   19.29    0.71 
  -1  -1  -2   19.47    0.73 
  -1  -1  -2   22.57    0.74 
   1  -1   2   20.63    0.75 
  -1  -1  -2   20.11    0.76 
   1  -1   2   21.06    0.71 
   1   1   2   21.17    0.73 
   1   1   2   21.05    0.73 
  -1   1  -2   19.79    0.73 
   1   1   2   20.85    0.74 
   1   1   2   21.45    0.76 
  -2  -1  -2   27.01    1.04 
   2  -1   2   32.50    1.09 
  -2  -1  -2   28.08    1.05 
   2  -1   2   29.52    1.03 
  -2  -1  -2   27.85    1.09 
  -2   1  -2   30.19    1.07 
   2   1   2   26.49    1.04 
  -2   1  -2   31.46    1.00 
  -2   1  -2   31.10    1.00 
   3  -1   2   55.24    1.87 
  -3  -1  -2   52.26    1.95 
  -3  -1  -2   54.43    1.88 
  -3  -1  -2   53.74    1.88 
  -3   1  -2   53.75    1.81 
   3   1   2   53.43    1.88 
  -3   1  -2   53.31    1.92 
  -4  -1  -2   37.32    1.50 
   4  -1   2   38.57    1.42 
  -4  -1  -2   37.77    1.41 
  -4   1  -2   36.76    1.26 
   4   1   2   38.21    1.43 
  -5  -1  -2    0.58    0.16 
  -5   1  -2    0.70    0.08 
  -5   1  -2    0.73    0.10 
  -6  -1  -2    0.29    0.10 
  -6  -1  -2    0.13    0.10 
  -6   1  -2    0.26    0.07 
  -6   1  -2    0.19    0.09 
   6   1   2    0.37    0.13 
  -7  -1  -2    0.90    0.13 
   7   1   2    1.11    0.17 
  -7   1  -2    0.63    0.12 
  -7   1  -2    0.65    0.08 
   7   1   2    0.98    0.14 
  -8  -1  -2    4.31    0.27 
  -8  -1  -2    4.12    0.23 
  -8  -1  -2    4.19    0.23 
   8   1   2    4.48    0.27 
  -8   1  -2    4.60    0.24 
  -8   1  -2    5.01    0.25 
   8   1   2    4.03    0.31 
  -8   1  -2    5.45    0.27 
  -8   1  -2    4.75    0.30 
  -8   1  -2    5.28    0.23 
  -9  -1  -2   15.02    0.51 
  -9  -1  -2   15.35    0.57 
  -9  -1  -2   14.83    0.52 
  -9   1  -2   15.30    0.54 
  -9   1  -2   14.70    0.62 
  -9   1  -2   14.60    0.51 
  -9   1  -2   15.03    0.57 
   9   1   2   15.65    0.56 
  -9   1  -2   14.54    0.54 
   9   1   2   15.23    0.59 
  -9   1  -2   14.90    0.56 
 -10  -1  -2    0.87    0.13 
 -10  -1  -2    0.76    0.10 
 -10  -1  -2    0.76    0.11 
  10   1   2    0.57    0.13 
 -10   1  -2    0.77    0.09 
  10   1   2    0.93    0.11 
 -10   1  -2    0.75    0.11 
 -10   1  -2    0.79    0.11 
 -10  -2   2    0.47    0.12 
 -10  -2   2    0.50    0.09 
 -10  -2   2    0.59    0.09 
 -10  -2   2    0.47    0.10 
 -10   2   2    0.47    0.10 
 -10   2   2    0.52    0.07 
 -10   2   2    0.46    0.09 
  10   2  -2    0.39    0.12 
  10   2  -2    0.63    0.10 
  -9  -2   2    0.58    0.12 
  -9  -2   2    0.33    0.10 
  -9  -2   2    0.54    0.11 
  -9  -2   2    0.70    0.15 
  -9   2   2    0.73    0.13 
  -9   2   2    0.69    0.09 
  -9   2   2    0.56    0.12 
  -9   2   2    0.71    0.12 
   9   2  -2    0.49    0.11 
   9   2  -2    0.61    0.15 
   9   2  -2    0.47    0.09 
  -8  -2   2   11.00    0.47 
  -8  -2   2   11.25    0.46 
   8   2  -2   10.60    0.50 
  -8   2   2   13.17    0.53 
   8   2  -2   11.49    0.45 
  -8   2   2   11.91    0.46 
  -8   2   2   12.80    0.46 
  -8   2   2   12.54    0.46 
  -8   2   2   12.15    0.43 
   8   2  -2   11.55    0.46 
  -7   2   2    0.11    0.09 
  -7   2   2    0.06    0.09 
   7   2  -2    0.14    0.09 
  -7   2   2   -0.02    0.09 
   7   2  -2   -0.08    0.11 
  -6   2   2   -0.05    0.07 
   6   2  -2   -0.01    0.11 
   6   2  -2    0.10    0.08 
  -6   2   2    0.02    0.03 
   6   2  -2    0.10    0.09 
  -5   2   2    4.91    0.19 
   5   2  -2    5.47    0.24 
   5   2  -2    5.17    0.27 
  -5   2   2    4.77    0.24 
  -4  -2   2    0.06    0.11 
   4  -2  -2    0.17    0.11 
  -4   2   2    0.17    0.07 
   4   2  -2    0.17    0.09 
   3  -2  -2   76.11    2.55 
  -3  -2   2   74.50    2.67 
  -3  -2   2   76.07    2.59 
   3   2  -2   74.12    2.53 
   2  -2  -2  239.02    7.46 
  -2  -2   2  226.00    7.48 
  -2  -2   2  221.68    7.67 
   2  -2  -2  231.94    7.45 
  -2   2   2  231.61    7.61 
   2   2  -2  233.07    7.44 
   2   2  -2  227.50    7.42 
   1  -2  -2   34.19    1.18 
  -1  -2   2   36.31    1.25 
   1  -2  -2   33.93    1.22 
  -1  -2   2   35.20    1.19 
  -1  -2   2   37.17    1.19 
  -1   2   2   34.81    1.20 
  -1   2   2   35.15    1.20 
   1   2  -2   37.19    1.19 
   0  -2   2  156.36    4.80 
   0  -2   2  149.62    4.98 
   0  -2  -2  146.89    5.00 
   0  -2  -2  148.81    4.81 
   0   2   2  155.53    4.81 
  -1  -2  -2  183.48    5.77 
   1  -2   2  173.52    5.87 
  -1  -2  -2  173.84    5.91 
  -1  -2  -2  173.70    5.77 
   1   2   2  182.58    5.69 
   1   2   2  181.16    5.90 
   2  -2   2   24.42    0.84 
  -2  -2  -2   23.15    0.88 
  -2  -2  -2   23.34    0.92 
   2  -2   2   24.18    0.89 
   2  -2   2   24.64    0.84 
  -2   2  -2   23.10    0.85 
   2   2   2   22.72    0.83 
   3  -2   2  175.04    5.64 
  -3  -2  -2  170.16    5.83 
  -3  -2  -2  173.94    5.68 
   3   2   2  167.56    5.63 
  -4  -2  -2    2.52    0.29 
  -4  -2  -2    2.54    0.28 
   4  -2   2    2.67    0.26 
  -4   2  -2    2.77    0.16 
   4   2   2    2.33    0.19 
   5   2   2   18.27    0.61 
  -5   2  -2   17.83    0.65 
   5   2   2   17.91    0.68 
  -5   2  -2   17.66    0.56 
  -6  -2  -2    0.57    0.12 
   6   2   2    0.62    0.14 
   6   2   2    0.64    0.11 
   6   2   2    0.68    0.13 
  -6   2  -2    0.48    0.10 
   7   2   2   11.61    0.49 
   7   2   2   11.80    0.46 
  -7   2  -2   11.88    0.45 
  -7   2  -2   11.56    0.42 
  -7   2  -2   11.00    0.49 
  -8  -2  -2   -0.04    0.08 
  -8   2  -2    0.13    0.10 
  -8   2  -2    0.17    0.10 
   8   2   2    0.20    0.10 
  -8   2  -2   -0.10    0.10 
   8   2   2    0.19    0.14 
  -8   2  -2    0.08    0.07 
   8   2   2    0.10    0.10 
  -8   2  -2    0.15    0.11 
  -9  -2  -2    7.01    0.30 
  -9  -2  -2    6.77    0.30 
  -9  -2  -2    6.78    0.33 
   9   2   2    6.70    0.32 
  -9   2  -2    7.02    0.31 
  -9   2  -2    6.76    0.31 
  -9   2  -2    7.38    0.32 
   9   2   2    7.33    0.30 
   9   2   2    7.59    0.38 
  -9   2  -2    6.97    0.31 
  -9   2  -2    6.68    0.27 
 -10  -2  -2    1.38    0.13 
 -10  -2  -2    1.72    0.14 
 -10  -2  -2    1.92    0.17 
 -10   2  -2    1.68    0.15 
  10   2   2    1.98    0.16 
 -10   2  -2    1.84    0.11 
  10   2   2    1.51    0.17 
 -10   2  -2    1.76    0.12 
 -10  -3   2    0.55    0.09 
 -10  -3   2    0.44    0.09 
 -10  -3   2    0.73    0.10 
 -10   3   2    0.81    0.11 
 -10   3   2    0.79    0.09 
  10   3  -2    0.80    0.10 
  -9  -3   2    7.38    0.32 
  -9  -3   2    6.99    0.35 
  -9  -3   2    7.36    0.32 
  -9   3   2    7.18    0.39 
   9   3  -2    6.99    0.31 
  -9   3   2    7.39    0.31 
  -9   3   2    6.84    0.26 
   9   3  -2    7.14    0.36 
  -9   3   2    7.30    0.32 
  -9   3   2    7.10    0.26 
  -8  -3   2    0.20    0.11 
  -8   3   2    0.12    0.07 
   8   3  -2    0.06    0.07 
  -8   3   2    0.21    0.10 
  -8   3   2    0.00    0.10 
   8   3  -2    0.07    0.10 
  -8   3   2    0.16    0.13 
  -8   3   2   -0.01    0.10 
   8   3  -2    0.01    0.11 
  -7   3   2   10.63    0.40 
  -7   3   2   10.36    0.45 
   7   3  -2   10.24    0.45 
  -7   3   2   10.25    0.39 
   7   3  -2   10.02    0.44 
   7   3  -2    9.00    0.47 
  -7   3   2   10.75    0.36 
   7   3  -2   10.19    0.40 
   7   3  -2    9.98    0.38 
  -6   3   2    0.30    0.09 
   6   3  -2    0.17    0.10 
   6   3  -2    0.34    0.12 
   6   3  -2    0.29    0.12 
  -6   3   2    0.27    0.10 
   6   3  -2    0.23    0.08 
   5   3  -2    5.26    0.28 
   5   3  -2    5.49    0.23 
  -5   3   2    4.88    0.25 
   4  -3  -2    0.02    0.09 
  -4   3   2    0.01    0.06 
   4   3  -2    0.01    0.07 
   4   3  -2   -0.04    0.05 
  -3  -3   2    0.99    0.18 
   3  -3  -2    0.57    0.12 
  -3  -3   2    1.02    0.19 
   2  -3  -2   49.93    1.63 
  -2  -3   2   47.67    1.75 
   2  -3  -2   48.43    1.64 
  -2  -3   2   47.90    1.68 
   1  -3  -2   47.51    1.63 
   1  -3  -2   49.68    1.58 
  -1  -3   2   46.43    1.66 
  -1  -3   2   46.90    1.58 
  -1  -3   2   48.38    1.58 
   1   3  -2   49.13    1.58 
   0  -3  -2  133.04    4.41 
   0  -3  -2  133.08    4.25 
  -1  -3  -2   63.32    2.20 
  -1  -3  -2   65.74    2.12 
  -1  -3  -2   64.82    2.12 
   1   3   2   62.73    2.16 
   1   3   2   63.83    2.10 
   2  -3   2    0.54    0.07 
  -2  -3  -2    0.64    0.12 
  -2  -3  -2    0.63    0.14 
   2   3   2    0.66    0.12 
  -3  -3  -2   24.88    0.99 
   3  -3   2   26.07    0.94 
  -3  -3  -2   24.06    1.04 
   4  -3   2    2.71    0.27 
   4   3   2    2.43    0.18 
  -4   3  -2    2.36    0.14 
   4   3   2    2.26    0.13 
  -5   3  -2   56.81    1.90 
   5   3   2   58.60    1.93 
   5   3   2   60.86    1.77 
  -5   3  -2   52.03    1.98 
   6   3   2    4.39    0.28 
   6   3   2    4.50    0.28 
   6   3   2    4.65    0.22 
   6   3   2    4.60    0.27 
  -6   3  -2    4.54    0.25 
   7   3   2    1.30    0.18 
   7   3   2    0.99    0.13 
  -7   3  -2    1.35    0.14 
  -7   3  -2    1.09    0.10 
   7   3   2    1.17    0.12 
  -7   3  -2    1.18    0.15 
   7   3   2    0.93    0.16 
  -8   3  -2   10.14    0.50 
  -8   3  -2   10.67    0.41 
   8   3   2    9.73    0.40 
   8   3   2   10.10    0.37 
  -8   3  -2    9.71    0.42 
   8   3   2    9.09    0.44 
  -8   3  -2   10.23    0.41 
  -8   3  -2   10.95    0.46 
  -8   3  -2   10.25    0.36 
  -9  -3  -2   12.29    0.45 
  -9  -3  -2   11.80    0.46 
  -9   3  -2   11.11    0.38 
   9   3   2   11.47    0.43 
  -9   3  -2   11.59    0.53 
  -9   3  -2   11.06    0.44 
  -9   3  -2   10.80    0.44 
   9   3   2   12.19    0.48 
 -10  -3  -2    0.75    0.11 
 -10  -3  -2    0.65    0.10 
 -10  -3  -2    0.77    0.10 
  10   3   2    0.84    0.11 
 -10   3  -2    1.02    0.11 
 -10   3  -2    0.92    0.11 
 -10   4   2    0.44    0.09 
  10   4  -2    0.24    0.07 
 -10   4   2    0.24    0.07 
 -10   4   2    0.33    0.06 
  -9  -4   2   12.28    0.46 
  -9  -4   2   10.85    0.42 
  -9   4   2   11.09    0.47 
  -9   4   2   11.14    0.43 
   9   4  -2   10.97    0.41 
  -9   4   2   10.65    0.42 
  -9   4   2   10.62    0.50 
   9   4  -2   11.12    0.44 
   8   4  -2   -0.01    0.11 
  -8   4   2    0.11    0.09 
   8   4  -2    0.03    0.09 
  -8   4   2   -0.01    0.12 
   8   4  -2   -0.05    0.11 
  -8   4   2    0.07    0.10 
  -8   4   2   -0.13    0.09 
   8   4  -2   -0.06    0.11 
  -8   4   2   -0.06    0.09 
   7   4  -2   12.05    0.47 
  -7   4   2   11.24    0.39 
   7   4  -2   12.17    0.44 
  -7   4   2   11.51    0.49 
  -7   4   2   11.73    0.51 
   7   4  -2   12.68    0.51 
  -7   4   2   12.14    0.54 
  -7   4   2   11.67    0.46 
   7   4  -2   11.66    0.53 
  -7   4   2   11.56    0.46 
  -7   4   2   11.28    0.39 
   6   4  -2    0.29    0.11 
   6   4  -2    0.25    0.12 
  -6   4   2    0.26    0.09 
  -6   4   2    0.37    0.13 
   6   4  -2    0.12    0.11 
  -6   4   2    0.23    0.10 
  -5   4   2    0.52    0.13 
  -5   4   2    0.45    0.10 
   5   4  -2    0.41    0.11 
   5   4  -2    0.51    0.11 
   5   4  -2    0.50    0.10 
  -5   4   2    0.35    0.08 
   4   4  -2    0.28    0.09 
  -4   4   2    0.15    0.09 
  -4   4   2    0.15    0.06 
  -4   4   2    0.07    0.07 
  -3  -4   2   37.66    1.44 
  -3   4   2   37.28    1.26 
   3   4  -2   39.57    1.29 
  -2  -4   2   10.26    0.46 
  -2  -4   2    9.91    0.50 
   1  -4  -2   23.86    0.84 
  -1  -4   2   22.88    0.88 
   0  -4  -2    3.34    0.19 
  -1  -4  -2    1.83    0.15 
  -1  -4  -2    1.89    0.18 
  -2  -4  -2    4.17    0.30 
  -2  -4  -2    3.71    0.26 
   2   4   2    3.75    0.25 
  -3  -4  -2   70.40    2.44 
  -3   4  -2   66.77    2.24 
   3   4   2   70.75    2.28 
  -4   4  -2    1.29    0.15 
  -4   4  -2    0.97    0.10 
   4   4   2    1.00    0.13 
  -4   4  -2    1.21    0.11 
  -5   4  -2    1.89    0.15 
   5   4   2    2.40    0.19 
  -5   4  -2    1.86    0.19 
   5   4   2    2.34    0.20 
   5   4   2    2.26    0.20 
   5   4   2    2.04    0.10 
  -5   4  -2    1.77    0.16 
   6   4   2    0.05    0.10 
   6   4   2    0.03    0.05 
   6   4   2    0.18    0.11 
  -6   4  -2   -0.02    0.06 
  -6   4  -2    0.09    0.12 
  -6   4  -2    0.07    0.08 
   6   4   2    0.20    0.12 
  -7   4  -2    0.79    0.13 
   7   4   2    0.90    0.16 
  -7   4  -2    0.70    0.13 
  -7   4  -2    0.69    0.16 
   7   4   2    0.78    0.15 
  -7   4  -2    0.99    0.14 
   7   4   2    0.68    0.15 
  -7   4  -2    0.80    0.09 
   7   4   2    1.13    0.13 
  -7   4  -2    1.09    0.14 
  -7   4  -2    0.93    0.13 
  -8   4  -2    1.20    0.14 
   8   4   2    0.66    0.15 
   8   4   2    1.04    0.17 
   8   4   2    0.91    0.13 
  -8   4  -2    1.08    0.15 
  -8   4  -2    1.01    0.14 
  -8   4  -2    1.38    0.15 
  -8   4  -2    1.05    0.18 
  -8   4  -2    1.20    0.14 
  -9  -4  -2    5.84    0.27 
  -9   4  -2    5.32    0.28 
   9   4   2    6.07    0.30 
  -9   4  -2    5.08    0.26 
   9   4   2    5.61    0.25 
  -9   4  -2    5.18    0.26 
  -9   4  -2    5.46    0.34 
 -10  -4  -2    0.93    0.10 
 -10   4  -2    0.66    0.09 
 -10   4  -2    0.58    0.09 
  10   4   2    0.78    0.09 
 -10   4  -2    0.59    0.06 
  10   5  -2    0.10    0.06 
 -10   5   2    0.23    0.08 
  -9  -5   2    0.34    0.10 
  -9   5   2    0.09    0.06 
  -9   5   2    0.10    0.09 
   9   5  -2    0.28    0.10 
   9   5  -2    0.28    0.12 
   9   5  -2    0.32    0.08 
  -9   5   2    0.17    0.08 
   8   5  -2    6.83    0.27 
   8   5  -2    7.05    0.33 
   8   5  -2    6.97    0.36 
  -8   5   2    6.90    0.38 
   8   5  -2    6.78    0.29 
   8   5  -2    6.61    0.37 
  -8   5   2    6.55    0.33 
  -8   5   2    7.12    0.32 
  -8   5   2    6.59    0.31 
  -8   5   2    6.53    0.24 
  -8   5   2    6.75    0.30 
   7   5  -2    1.41    0.19 
  -7   5   2    1.86    0.17 
  -7   5   2    1.75    0.17 
   7   5  -2    1.64    0.19 
   7   5  -2    1.70    0.14 
   7   5  -2    1.86    0.14 
  -7   5   2    1.84    0.17 
  -7   5   2    1.75    0.17 
  -7   5   2    1.86    0.12 
  -7   5   2    1.59    0.21 
   7   5  -2    1.60    0.18 
   6   5  -2    0.77    0.13 
  -6   5   2    1.19    0.14 
  -6   5   2    1.24    0.10 
  -6   5   2    1.42    0.21 
  -6   5   2    1.21    0.14 
   6   5  -2    0.90    0.15 
  -6   5   2    1.27    0.14 
   6   5  -2    1.36    0.12 
   6   5  -2    1.21    0.17 
  -5   5   2    1.16    0.12 
   5   5  -2    0.88    0.12 
  -5   5   2    1.41    0.19 
  -5   5   2    1.03    0.12 
   5   5  -2    0.99    0.14 
   5   5  -2    1.15    0.15 
   4   5  -2    5.14    0.28 
  -4   5   2    5.34    0.24 
  -4   5   2    5.20    0.23 
  -4   5   2    5.30    0.29 
   4   5  -2    5.78    0.27 
   4   5  -2    5.12    0.27 
   3   5  -2    7.41    0.31 
  -3   5   2    7.59    0.28 
   3   5  -2    7.41    0.32 
  -3   5   2    7.61    0.30 
  -3   5   2    7.67    0.29 
  -3   5   2    7.50    0.35 
  -2   5   2   27.76    0.89 
   2   5  -2   27.89    0.93 
  -2   5   2   27.30    0.91 
   1   5  -2   16.71    0.59 
  -1  -5  -2   15.27    0.63 
   1   5   2   14.69    0.51 
  -2  -5  -2    0.98    0.16 
   2   5   2    0.96    0.10 
  -3   5  -2    2.92    0.14 
  -3   5  -2    3.02    0.21 
   3   5   2    3.46    0.20 
   3   5   2    3.45    0.19 
  -4   5  -2    0.29    0.06 
  -4   5  -2    0.33    0.07 
   4   5   2    0.21    0.11 
   4   5   2    0.35    0.11 
   4   5   2    0.34    0.10 
  -4   5  -2    0.17    0.10 
   5   5   2   11.31    0.47 
   5   5   2   11.91    0.47 
  -5   5  -2   10.78    0.50 
  -5   5  -2   11.16    0.44 
  -5   5  -2   10.23    0.42 
   5   5   2   10.62    0.42 
   6   5   2    4.34    0.28 
  -6   5  -2    3.36    0.16 
  -6   5  -2    3.41    0.21 
  -6   5  -2    3.85    0.22 
  -6   5  -2    3.65    0.28 
   6   5   2    4.03    0.21 
  -6   5  -2    3.88    0.22 
   6   5   2    3.74    0.25 
   6   5   2    3.83    0.27 
  -7   5  -2    1.93    0.17 
   7   5   2    1.90    0.19 
  -7   5  -2    1.91    0.13 
  -7   5  -2    1.86    0.18 
  -7   5  -2    1.81    0.22 
  -7   5  -2    1.74    0.16 
   7   5   2    1.79    0.20 
   7   5   2    1.68    0.19 
  -7   5  -2    2.17    0.18 
   7   5   2    2.03    0.16 
   7   5   2    2.14    0.17 
  -7   5  -2    2.04    0.18 
  -8   5  -2    0.10    0.09 
  -8   5  -2   -0.01    0.06 
   8   5   2    0.06    0.09 
   8   5   2    0.05    0.07 
  -8   5  -2    0.03    0.08 
   8   5   2    0.16    0.10 
  -8   5  -2    0.01    0.12 
   8   5   2    0.11    0.11 
   8   5   2    0.07    0.11 
  -8   5  -2    0.01    0.08 
  -8   5  -2    0.02    0.09 
  -8   5  -2   -0.10    0.08 
  -9   5  -2    3.13    0.19 
   9   5   2    3.38    0.18 
  -9   5  -2    2.93    0.19 
   9   5   2    3.28    0.21 
  -9   5  -2    3.20    0.14 
  10   5   2    4.07    0.16 
 -10   5  -2    3.94    0.18 
  -9   6   2    0.52    0.10 
  -9   6   2    0.50    0.08 
  -9   6   2    0.53    0.05 
   9   6  -2    0.46    0.07 
   9   6  -2    0.42    0.07 
  -8   6   2    0.11    0.12 
  -8   6   2    0.05    0.09 
  -8   6   2    0.25    0.06 
  -8   6   2    0.23    0.09 
   8   6  -2    0.19    0.07 
   8   6  -2    0.25    0.07 
   8   6  -2    0.05    0.11 
  -7   6   2    0.20    0.11 
   7   6  -2    0.36    0.08 
  -7   6   2    0.13    0.10 
   7   6  -2    0.49    0.09 
  -7   6   2    0.33    0.06 
  -7   6   2    0.30    0.15 
  -7   6   2    0.21    0.10 
   7   6  -2    0.64    0.10 
  -7   6   2    0.30    0.09 
   7   6  -2    0.26    0.12 
   7   6  -2    0.46    0.13 
  -6   6   2    4.51    0.25 
   6   6  -2    4.61    0.22 
   6   6  -2    4.91    0.29 
  -6   6   2    4.70    0.33 
   6   6  -2    4.88    0.22 
  -6   6   2    4.85    0.25 
   6   6  -2    4.92    0.31 
   6   6  -2    5.22    0.30 
  -6   6   2    4.68    0.18 
   6   6  -2    4.69    0.21 
  -6   6   2    4.34    0.28 
  -6   6   2    4.64    0.25 
  -5   6   2    2.60    0.16 
   5   6  -2    2.47    0.20 
  -5   6   2    2.79    0.25 
  -5   6   2    2.36    0.12 
  -5   6   2    2.80    0.18 
   5   6  -2    2.63    0.22 
   5   6  -2    2.73    0.22 
   5   6  -2    2.41    0.20 
  -5   6   2    2.77    0.21 
  -4   6   2    7.25    0.30 
   4   6  -2    7.58    0.34 
  -4   6   2    6.91    0.32 
   4   6  -2    7.59    0.35 
  -4   6   2    7.62    0.38 
   4   6  -2    7.71    0.35 
  -3   6   2   25.53    0.91 
   3   6  -2   24.31    0.86 
   3   6  -2   25.16    0.89 
   3   6  -2   24.04    0.84 
   2   6  -2   18.98    0.65 
   2   6  -2   19.45    0.68 
   2   6  -2   18.97    0.66 
  -2   6   2   17.93    0.70 
   2   6  -2   18.66    0.66 
  -1   6   2    0.16    0.09 
   1   6  -2    0.03    0.03 
   1   6  -2    0.08    0.08 
   0   6   2    6.49    0.31 
   0   6  -2    6.06    0.30 
   1   6   2    1.22    0.14 
  -1   6  -2    1.63    0.16 
   1   6   2    1.21    0.09 
   2   6   2    1.81    0.13 
  -2   6  -2    2.30    0.19 
   2   6   2    1.81    0.13 
  -3   6  -2    3.60    0.24 
   3   6   2    3.45    0.20 
   3   6   2    3.40    0.23 
   3   6   2    3.37    0.20 
  -4   6  -2    0.28    0.12 
   4   6   2    0.07    0.10 
   4   6   2    0.21    0.10 
  -4   6  -2    0.23    0.06 
   4   6   2    0.25    0.09 
  -5   6  -2   10.17    0.39 
  -5   6  -2   10.02    0.49 
   5   6   2   10.23    0.45 
   5   6   2   10.34    0.46 
  -5   6  -2    9.92    0.31 
  -5   6  -2    9.87    0.40 
   5   6   2    9.70    0.44 
  -6   6  -2    0.35    0.10 
   6   6   2    0.15    0.09 
   6   6   2    0.24    0.08 
  -6   6  -2    0.30    0.06 
  -6   6  -2    0.33    0.10 
  -6   6  -2    0.43    0.09 
   6   6   2    0.21    0.12 
   6   6   2    0.40    0.12 
  -6   6  -2    0.25    0.14 
  -6   6  -2    0.23    0.10 
   6   6   2    0.20    0.08 
   7   6   2   10.55    0.37 
  -7   6  -2   10.56    0.42 
  -7   6  -2   10.66    0.43 
  -7   6  -2   11.04    0.42 
  -7   6  -2   10.78    0.33 
   7   6   2   10.40    0.48 
  -7   6  -2   10.23    0.42 
  -7   6  -2   10.40    0.52 
   7   6   2   10.00    0.46 
   7   6   2    9.96    0.38 
  -8   6  -2    2.81    0.12 
  -8   6  -2    2.99    0.19 
   8   6   2    3.10    0.17 
  -8   6  -2    3.08    0.20 
   8   6   2    2.94    0.16 
  -8   6  -2    1.84    0.22 
   8   6   2    3.21    0.23 
  -8   6  -2    2.60    0.19 
   9   6   2    3.34    0.16 
   9   6   2    3.34    0.15 
  -9   6  -2    3.32    0.18 
  -9   6  -2    3.16    0.18 
   9   7  -2    1.14    0.09 
  -9   7   2    1.13    0.06 
  -9   7   2    0.87    0.09 
  -8   7   2    4.44    0.18 
   8   7  -2    4.56    0.19 
  -8   7   2    4.35    0.22 
   8   7  -2    4.40    0.27 
  -8   7   2    4.43    0.23 
   7   7  -2    2.08    0.16 
  -7   7   2    1.95    0.17 
   7   7  -2    2.44    0.20 
   7   7  -2    2.20    0.14 
  -7   7   2    2.01    0.23 
   7   7  -2    2.66    0.23 
  -7   7   2    2.12    0.19 
   6   7  -2   34.70    1.19 
   6   7  -2   34.53    1.03 
  -6   7   2   35.23    0.98 
   6   7  -2   35.20    1.04 
  -6   7   2   35.76    1.16 
   6   7  -2   36.08    1.24 
  -6   7   2   33.83    1.28 
  -6   7   2   34.52    1.17 
   6   7  -2   34.78    1.29 
   6   7  -2   33.72    1.26 
  -5   7   2   15.46    0.68 
   5   7  -2   16.88    0.63 
   5   7  -2   15.95    0.63 
   5   7  -2   16.04    0.53 
   5   7  -2   16.00    0.62 
  -5   7   2   15.34    0.59 
   5   7  -2   16.32    0.51 
   5   7  -2   16.98    0.65 
  -5   7   2   15.09    0.58 
  -5   7   2   15.58    0.46 
   4   7  -2    2.62    0.23 
   4   7  -2    3.04    0.20 
  -4   7   2    3.05    0.25 
  -4   7   2    2.84    0.19 
   4   7  -2    3.07    0.18 
   4   7  -2    2.91    0.19 
  -4   7   2    2.63    0.13 
   3   7  -2    2.48    0.16 
   3   7  -2    2.66    0.14 
   3   7  -2    2.65    0.14 
   3   7  -2    2.67    0.20 
   3   7  -2    2.53    0.17 
  -3   7   2    2.49    0.22 
   2   7  -2   15.72    0.59 
   2   7  -2   15.84    0.57 
  -2   7   2   17.74    0.66 
   1   7  -2    0.41    0.12 
  -1   7   2    0.37    0.11 
   0   7  -2    2.96    0.21 
   0   7   2    2.24    0.20 
  -1   7  -2    4.03    0.25 
   1   7   2    3.61    0.25 
  -2   7  -2    6.80    0.34 
   2   7   2    6.13    0.27 
  -3   7  -2    6.97    0.31 
   3   7   2    7.82    0.33 
  -3   7  -2    7.84    0.39 
   3   7   2    7.92    0.31 
   3   7   2    7.86    0.36 
   4   7   2   19.49    0.73 
   4   7   2   19.56    0.74 
  -4   7  -2   20.74    0.71 
  -4   7  -2   20.21    0.80 
   4   7   2   19.73    0.74 
  -4   7  -2   19.56    0.64 
   5   7   2    0.38    0.11 
  -5   7  -2    0.37    0.11 
   5   7   2    0.31    0.10 
   5   7   2    0.27    0.12 
  -5   7  -2    0.39    0.15 
  -5   7  -2    0.50    0.11 
   5   7   2    0.48    0.08 
   5   7   2    0.28    0.09 
  -5   7  -2    0.40    0.11 
  -6   7  -2    3.74    0.30 
   6   7   2    3.77    0.19 
  -6   7  -2    3.53    0.23 
  -6   7  -2    3.70    0.17 
   6   7   2    3.82    0.26 
   6   7   2    3.77    0.28 
  -6   7  -2    3.64    0.23 
   6   7   2    3.63    0.21 
   6   7   2    3.75    0.25 
   6   7   2    3.92    0.26 
  -6   7  -2    3.91    0.23 
  -7   7  -2    1.46    0.14 
  -7   7  -2    1.40    0.10 
   7   7   2    0.98    0.14 
  -7   7  -2    1.41    0.14 
  -7   7  -2    1.49    0.20 
   7   7   2    1.08    0.16 
  -7   7  -2    1.32    0.14 
   7   7   2    1.12    0.10 
   7   7   2    1.15    0.11 
  -8   7  -2    0.36    0.09 
   8   7   2    0.43    0.12 
   8   7   2    0.39    0.07 
  -8   7  -2    0.36    0.09 
  -8   7  -2    0.37    0.06 
   9   7   2    2.24    0.12 
  -9   7  -2    2.24    0.13 
  -9   7  -2    2.56    0.14 
   8   8  -2    0.15    0.05 
  -8   8   2    0.11    0.07 
  -8   8   2    0.10    0.06 
   8   8  -2    0.07    0.06 
   7   8  -2    0.06    0.10 
  -7   8   2    0.05    0.03 
  -7   8   2    0.08    0.08 
  -7   8   2    0.06    0.03 
   7   8  -2    0.06    0.06 
  -7   8   2    0.02    0.08 
   7   8  -2    0.09    0.07 
  -6   8   2    3.40    0.21 
   6   8  -2    2.20    0.19 
  -6   8   2    3.08    0.26 
   6   8  -2    2.78    0.24 
  -6   8   2    2.96    0.12 
   6   8  -2    2.62    0.15 
   6   8  -2    2.62    0.18 
  -6   8   2    2.92    0.12 
  -6   8   2    3.25    0.20 
   6   8  -2    2.47    0.15 
   5   8  -2    5.84    0.32 
   5   8  -2    5.63    0.22 
  -5   8   2    5.26    0.28 
   5   8  -2    5.79    0.26 
   5   8  -2    6.01    0.29 
  -5   8   2    5.38    0.27 
  -5   8   2    5.47    0.20 
  -5   8   2    5.41    0.35 
   5   8  -2    5.68    0.28 
   4   8  -2    0.42    0.10 
   4   8  -2    0.39    0.08 
   4   8  -2    0.35    0.13 
  -4   8   2    0.20    0.13 
   4   8  -2    0.38    0.06 
  -4   8   2    0.28    0.10 
   4   8  -2    0.37    0.09 
  -4   8   2    0.30    0.10 
  -3   8   2    8.00    0.34 
  -3   8   2    7.45    0.33 
   3   8  -2    7.76    0.32 
  -3   8   2    8.20    0.42 
  -2   8   2   20.42    0.69 
  -2   8   2   20.02    0.69 
  -2   8   2   19.26    0.77 
   2   8  -2   19.28    0.69 
  -1   8   2   13.15    0.48 
   1   8  -2   12.96    0.56 
  -1   8   2   12.57    0.55 
   1   8  -2   12.88    0.48 
   0   8   2   11.50    0.44 
   0   8  -2   11.07    0.43 
   0   8   2   11.11    0.50 
   0   8  -2   11.02    0.50 
  -1   8  -2    1.26    0.13 
   1   8   2    1.39    0.14 
  -1   8  -2    1.05    0.16 
  -2   8  -2    5.03    0.23 
  -2   8  -2    4.68    0.23 
  -2   8  -2    4.92    0.30 
   2   8   2    3.92    0.18 
   2   8   2    4.22    0.24 
   3   8   2    0.01    0.05 
   3   8   2    0.11    0.07 
  -3   8  -2    0.05    0.11 
  -3   8  -2    0.10    0.08 
   3   8   2    0.10    0.09 
  -3   8  -2    0.30    0.10 
   3   8   2    0.11    0.06 
  -4   8  -2    9.60    0.48 
   4   8   2    9.52    0.43 
  -4   8  -2    9.57    0.41 
  -4   8  -2    9.79    0.39 
   4   8   2    9.94    0.41 
  -4   8  -2    9.61    0.39 
   4   8   2    9.64    0.35 
   4   8   2    9.83    0.41 
   4   8   2    9.59    0.33 
   5   8   2    0.07    0.08 
   5   8   2    0.04    0.11 
   5   8   2    0.05    0.08 
   5   8   2    0.05    0.06 
  -5   8  -2    0.06    0.12 
  -5   8  -2   -0.05    0.08 
  -5   8  -2    0.07    0.09 
  -5   8  -2   -0.01    0.09 
   5   8   2    0.04    0.07 
   5   8   2    0.07    0.06 
  -6   8  -2    0.93    0.13 
  -6   8  -2    0.92    0.13 
   6   8   2    1.29    0.12 
   6   8   2    1.29    0.10 
   6   8   2    1.29    0.12 
  -6   8  -2    1.21    0.19 
   6   8   2    1.43    0.18 
  -6   8  -2    0.97    0.13 
   6   8   2    1.01    0.13 
  -7   8  -2    0.18    0.08 
   7   8   2    0.16    0.06 
   7   8   2    0.12    0.10 
  -7   8  -2    0.21    0.08 
  -7   8  -2    0.14    0.08 
   7   8   2    0.12    0.07 
  -8   8  -2    1.82    0.13 
   8   8   2    1.83    0.11 
  -8   8  -2    1.78    0.14 
  -8   9   2    1.53    0.11 
   7   9  -2    0.23    0.05 
   7   9  -2    0.27    0.08 
  -7   9   2    0.36    0.09 
  -7   9   2    0.18    0.07 
  -6   9   2    0.31    0.08 
   6   9  -2    0.11    0.05 
   6   9  -2    0.34    0.11 
   6   9  -2    0.10    0.08 
  -6   9   2    0.26    0.09 
  -5   9   2    0.94    0.12 
   5   9  -2    0.79    0.07 
  -5   9   2    0.82    0.16 
   5   9  -2    0.85    0.15 
   5   9  -2    0.90    0.11 
  -5   9   2    0.89    0.12 
   4   9  -2    0.61    0.10 
   4   9  -2    0.68    0.06 
  -4   9   2    0.72    0.11 
  -4   9   2    0.73    0.12 
  -4   9   2    0.48    0.14 
  -4   9   2    0.67    0.12 
  -3   9   2    5.79    0.36 
  -3   9   2    5.93    0.27 
  -3   9   2    5.73    0.27 
   3   9  -2    5.38    0.25 
   3   9  -2    5.33    0.27 
  -3   9   2    6.02    0.28 
  -3   9   2    5.69    0.29 
   2   9  -2    0.12    0.09 
   2   9  -2    0.15    0.08 
  -2   9   2    0.04    0.12 
  -2   9   2    0.13    0.09 
  -2   9   2    0.10    0.09 
   2   9  -2    0.03    0.08 
  -2   9   2   -0.10    0.07 
  -2   9   2    0.04    0.09 
   2   9  -2    0.04    0.08 
  -2   9   2    0.19    0.09 
  -1   9   2    0.18    0.10 
   1   9  -2    0.26    0.10 
   1   9  -2    0.03    0.08 
  -1   9   2    0.05    0.09 
  -1   9   2    0.09    0.09 
  -1   9   2    0.09    0.08 
  -1   9   2    0.18    0.09 
  -1   9   2    0.16    0.10 
   1   9  -2    0.05    0.08 
  -1   9   2    0.13    0.12 
   0   9  -2    3.20    0.20 
   0   9   2    3.05    0.20 
   0   9  -2    3.62    0.21 
   0   9  -2    3.42    0.28 
   0   9   2    3.02    0.20 
   0   9  -2    3.42    0.20 
   0   9  -2    3.18    0.19 
   0   9  -2    3.59    0.21 
   0   9   2    3.37    0.21 
   0   9   2    2.82    0.19 
   0   9   2    3.36    0.27 
   0   9   2    3.20    0.19 
  -1   9  -2    5.70    0.27 
   1   9   2    5.10    0.24 
  -1   9  -2    6.24    0.28 
  -1   9  -2    5.94    0.28 
   1   9   2    5.19    0.25 
   1   9   2    5.47    0.28 
   1   9   2    5.18    0.27 
  -1   9  -2    5.49    0.34 
  -1   9  -2    6.34    0.29 
  -1   9  -2    5.95    0.27 
   2   9   2    0.47    0.11 
   2   9   2    0.60    0.11 
   2   9   2    0.52    0.11 
  -2   9  -2    0.91    0.13 
  -2   9  -2    0.96    0.12 
   2   9   2    0.48    0.10 
  -2   9  -2    0.80    0.12 
  -2   9  -2    0.97    0.13 
  -2   9  -2    0.68    0.16 
  -2   9  -2    1.06    0.13 
   3   9   2    0.51    0.10 
  -3   9  -2    0.32    0.10 
  -3   9  -2    0.17    0.12 
   3   9   2    0.46    0.11 
  -3   9  -2    0.45    0.10 
  -3   9  -2    0.34    0.10 
   3   9   2    0.56    0.11 
  -3   9  -2    0.41    0.10 
   4   9   2    3.43    0.17 
   4   9   2    3.54    0.15 
  -4   9  -2    3.51    0.21 
  -4   9  -2    3.62    0.22 
  -4   9  -2    3.13    0.20 
   4   9   2    3.84    0.20 
  -4   9  -2    3.36    0.28 
  -5   9  -2    3.39    0.28 
  -5   9  -2    3.55    0.21 
  -5   9  -2    3.17    0.21 
  -5   9  -2    3.44    0.21 
   5   9   2    3.44    0.15 
   5   9   2    3.67    0.25 
   5   9   2    4.01    0.20 
   6   9   2    0.40    0.06 
  -6   9  -2    0.46    0.09 
  -6   9  -2    0.46    0.10 
   6   9   2    0.39    0.08 
  -6   9  -2    0.37    0.09 
   6   9   2    0.37    0.12 
   7   9   2    0.41    0.07 
  -7   9  -2    0.30    0.07 
  -7   9  -2    0.40    0.08 
  -7   9  -2    0.38    0.08 
   7   9   2    0.32    0.05 
  -8   9  -2    1.13    0.10 
   7  10  -2    3.60    0.15 
  -7  10   2    3.49    0.16 
  -6  10   2    0.18    0.07 
   6  10  -2    0.37    0.08 
  -6  10   2    0.31    0.07 
  -5  10   2    0.16    0.07 
  -5  10   2    0.09    0.08 
   5  10  -2    0.11    0.07 
   4  10  -2    0.45    0.09 
  -4  10   2    0.29    0.09 
  -4  10   2    0.40    0.09 
  -4  10   2    0.48    0.10 
  -4  10   2    0.31    0.13 
   3  10  -2    2.25    0.18 
  -3  10   2    2.43    0.18 
   3  10  -2    2.39    0.17 
  -3  10   2    2.75    0.25 
  -3  10   2    2.52    0.18 
  -3  10   2    2.52    0.18 
  -3  10   2    2.54    0.19 
  -2  10   2    1.22    0.13 
   2  10  -2    1.16    0.13 
  -2  10   2    1.62    0.13 
  -2  10   2    1.36    0.13 
   2  10  -2    1.36    0.14 
  -2  10   2    1.38    0.20 
   2  10  -2    1.15    0.12 
  -2  10   2    1.24    0.14 
   1  10  -2    7.97    0.33 
  -1  10   2    7.64    0.42 
  -1  10   2    7.38    0.31 
   1  10  -2    7.49    0.31 
  -1  10   2    7.54    0.32 
   1  10  -2    7.74    0.34 
  -1  10   2    7.13    0.33 
  -1  10   2    7.78    0.34 
   0  10   2   -0.04    0.08 
   0  10   2    0.07    0.08 
   0  10  -2    0.04    0.09 
   0  10  -2    0.14    0.08 
   0  10   2   -0.07    0.08 
   0  10   2    0.04    0.09 
   0  10  -2    0.16    0.09 
   1  10   2    0.36    0.10 
   1  10   2    0.49    0.10 
   1  10   2    0.46    0.09 
  -1  10  -2    0.39    0.10 
  -1  10  -2    0.34    0.10 
  -1  10  -2    0.22    0.14 
  -1  10  -2    0.29    0.10 
  -1  10  -2    0.30    0.10 
   1  10   2    0.48    0.11 
  -2  10  -2    9.51    0.39 
   2  10   2   10.13    0.40 
  -2  10  -2    9.19    0.39 
   2  10   2    9.79    0.39 
  -2  10  -2    9.54    0.40 
   2  10   2   10.11    0.38 
  -2  10  -2   10.06    0.48 
   2  10   2    9.69    0.35 
  -2  10  -2    9.66    0.40 
  -3  10  -2    0.05    0.08 
  -3  10  -2   -0.04    0.08 
  -3  10  -2    0.09    0.09 
   3  10   2    0.06    0.08 
  -3  10  -2   -0.07    0.07 
   3  10   2   -0.01    0.08 
  -3  10  -2    0.03    0.12 
  -4  10  -2   -0.01    0.07 
   4  10   2    0.03    0.08 
  -4  10  -2    0.01    0.08 
  -4  10  -2    0.02    0.08 
  -4  10  -2   -0.12    0.10 
  -5  10  -2    1.55    0.14 
   5  10   2    1.33    0.12 
  -5  10  -2    1.23    0.12 
  -5  10  -2    1.53    0.14 
  -6  10  -2    0.15    0.07 
  -6  10  -2    0.08    0.06 
   6  10   2    0.20    0.07 
  -6  10  -2    0.00    0.06 
  -7  10  -2    0.28    0.06 
   6  11  -2    0.57    0.08 
   5  11  -2    1.10    0.09 
  -5  11   2    1.04    0.10 
  -5  11   2    1.03    0.10 
  -4  11   2    0.04    0.07 
  -4  11   2   -0.03    0.07 
   4  11  -2   -0.10    0.06 
  -3  11   2    2.34    0.16 
   3  11  -2    2.15    0.15 
  -3  11   2    1.96    0.15 
  -3  11   2    1.85    0.15 
   3  11  -2    2.03    0.16 
   2  11  -2    6.56    0.29 
   2  11  -2    6.78    0.29 
  -2  11   2    6.85    0.29 
   2  11  -2    6.25    0.26 
  -2  11   2    6.85    0.29 
  -1  11   2    4.87    0.22 
  -1  11   2    4.62    0.24 
   1  11  -2    4.71    0.24 
   1  11  -2    4.72    0.24 
   0  11  -2    1.82    0.14 
   0  11  -2    1.89    0.17 
   0  11   2    1.68    0.15 
   0  11  -2    2.00    0.17 
   0  11   2    1.73    0.15 
   1  11   2    0.68    0.10 
  -1  11  -2    0.76    0.11 
   1  11   2    0.71    0.10 
   1  11   2    0.47    0.10 
  -2  11  -2    5.89    0.27 
  -2  11  -2    5.58    0.26 
  -2  11  -2    5.89    0.35 
   2  11   2    5.82    0.24 
   2  11   2    5.85    0.27 
  -2  11  -2    5.97    0.27 
   3  11   2    1.79    0.14 
  -3  11  -2    1.70    0.14 
  -3  11  -2    1.60    0.15 
   3  11   2    1.61    0.14 
  -4  11  -2    1.81    0.14 
   4  11   2    1.37    0.11 
  -4  11  -2    1.69    0.14 
  -5  11  -2    0.06    0.06 
  -5  11  -2   -0.05    0.06 
   5  11   2   -0.04    0.05 
  -6  11  -2    1.11    0.10 
   4  12  -2    0.69    0.07 
   3  12  -2   -0.06    0.06 
   1  12  -2    0.37    0.08 
  -1  12   2    0.33    0.08 
  -1  12   2    0.46    0.08 
   0  12   2    1.49    0.13 
   0  12  -2    1.47    0.14 
   1  12   2    3.39    0.18 
   2  12   2    5.55    0.21 
   3  12   2    0.34    0.07 
   4  12   2    0.12    0.05 
 -11   0   3   -0.05    0.05 
 -11   0   3   -0.02    0.07 
 -10   0   3   -0.24    0.08 
  10   0  -3    0.00    0.12 
 -10   0   3   -0.01    0.07 
 -10   0   3    0.01    0.09 
 -10   0   3    0.07    0.07 
  -9   0   3    0.00    0.09 
  -9   0   3    0.13    0.10 
   9   0  -3    0.21    0.13 
   9   0  -3    0.03    0.10 
  -9   0   3    0.02    0.11 
  -9   0   3    0.11    0.09 
  -8   0   3    0.05    0.11 
  -8   0   3   -0.05    0.08 
  -8   0   3    0.09    0.11 
   8   0  -3    0.08    0.13 
  -8   0   3    0.03    0.07 
  -7   0   3    0.11    0.08 
   7   0  -3   -0.06    0.11 
  -6   0   3    0.10    0.07 
   6   0  -3   -0.01    0.11 
  -6   0   3    0.06    0.08 
  -5   0   3    0.02    0.07 
  -5   0   3    0.03    0.08 
  -4   0   3    0.07    0.12 
  -4   0   3    0.08    0.10 
   4   0  -3    0.02    0.10 
  -3   0   3    0.01    0.09 
   3   0  -3    0.04    0.09 
  -3   0   3    0.00    0.10 
  -2   0   3    0.35    0.11 
   2   0  -3    0.28    0.09 
  -2   0   3    0.22    0.10 
  -2   0   3    0.24    0.12 
   1   0  -3    0.30    0.07 
   1   0  -3    0.24    0.06 
  -1   0   3    0.53    0.09 
  -1   0   3    0.37    0.07 
   1   0  -3    0.23    0.07 
  -1   0   3    0.26    0.06 
   1   0  -3    0.26    0.07 
   0   0   3   -0.17    0.05 
   0   0   3   -0.10    0.05 
   0   0  -3   -0.13    0.05 
   0   0  -3   -0.11    0.05 
   0   0   3   -0.23    0.04 
   0   0  -3    0.00    0.06 
   0   0   3   -0.11    0.06 
   0   0  -3   -0.17    0.05 
   1   0   3   -0.11    0.05 
   1   0   3   -0.09    0.06 
  -1   0  -3   -0.15    0.04 
  -1   0  -3   -0.14    0.05 
   1   0   3   -0.11    0.05 
  -1   0  -3   -0.13    0.06 
   1   0   3   -0.16    0.05 
   2   0   3   -0.01    0.10 
   2   0   3    0.30    0.10 
  -2   0  -3    0.01    0.09 
  -2   0  -3    0.02    0.07 
   3   0   3   -0.10    0.09 
  -3   0  -3   -0.08    0.07 
  -3   0  -3    0.06    0.11 
  -4   0  -3   -0.01    0.09 
  -4   0  -3   -0.19    0.11 
   4   0   3    0.00    0.11 
  -5   0  -3    0.03    0.07 
  -5   0  -3    0.01    0.06 
  -6   0  -3    0.11    0.09 
  -6   0  -3    0.03    0.07 
   6   0   3   -0.05    0.11 
  -6   0  -3   -0.08    0.09 
  -7   0  -3    0.00    0.07 
   7   0   3    0.21    0.14 
  -7   0  -3    0.07    0.09 
   8   0   3    0.15    0.14 
  -8   0  -3   -0.04    0.08 
  -8   0  -3    0.11    0.07 
  -8   0  -3   -0.03    0.10 
   9   0   3    0.01    0.13 
  -9   0  -3    0.03    0.10 
  -9   0  -3   -0.04    0.09 
  -9   0  -3    0.07    0.08 
   9   0   3    0.13    0.12 
 -10   0  -3    0.04    0.07 
  10   0   3    0.08    0.11 
 -10   0  -3   -0.06    0.08 
 -10   0  -3   -0.05    0.08 
 -10   0  -3    0.16    0.10 
 -11  -1   3    2.06    0.13 
 -11  -1   3    1.81    0.13 
 -11   1   3    2.04    0.13 
 -10  -1   3    2.11    0.18 
 -10  -1   3    2.06    0.16 
 -10  -1   3    1.93    0.15 
 -10  -1   3    1.74    0.14 
 -10   1   3    2.03    0.14 
 -10   1   3    1.98    0.17 
  10   1  -3    2.30    0.17 
  10   1  -3    2.18    0.20 
 -10   1   3    1.74    0.15 
 -10   1   3    2.12    0.14 
 -10   1   3    1.96    0.15 
  -9  -1   3    0.86    0.13 
  -9  -1   3    0.55    0.14 
  -9  -1   3    0.78    0.12 
  -9  -1   3    0.70    0.09 
  -9  -1   3    0.77    0.11 
  -9   1   3    0.81    0.14 
  -9   1   3    0.75    0.12 
   9   1  -3    0.70    0.13 
  -9   1   3    0.71    0.11 
   9   1  -3    0.71    0.16 
   9   1  -3    0.81    0.13 
  -9   1   3    0.63    0.10 
  -8  -1   3   12.96    0.48 
  -8  -1   3   13.62    0.51 
  -8  -1   3   12.53    0.50 
   8   1  -3   13.22    0.52 
   8   1  -3   13.61    0.56 
  -8   1   3   13.62    0.51 
  -8   1   3   13.72    0.48 
  -8   1   3   13.36    0.58 
  -8   1   3   14.27    0.52 
  -8   1   3   13.82    0.51 
  -7  -1   3   10.70    0.42 
  -7   1   3   10.19    0.38 
   7   1  -3   10.85    0.46 
  -7   1   3   10.58    0.47 
   7   1  -3   10.97    0.44 
  -6   1   3   52.35    1.61 
  -6   1   3   51.10    1.75 
  -5   1   3   12.74    0.49 
   5   1  -3   11.56    0.69 
  -5   1   3   12.70    0.43 
  -4  -1   3    0.19    0.12 
  -4  -1   3    0.12    0.14 
   4  -1  -3    0.08    0.11 
   4   1  -3    0.01    0.10 
  -4   1   3    0.13    0.06 
  -3  -1   3  107.84    3.76 
  -3  -1   3  106.77    3.64 
   3  -1  -3  112.09    3.63 
  -3   1   3  109.47    3.59 
  -3   1   3  109.66    3.59 
  -3   1   3  105.42    3.72 
   3   1  -3  108.53    3.63 
  -2  -1   3  135.13    4.23 
  -2  -1   3  130.60    4.34 
   2  -1  -3  125.36    4.21 
  -2   1   3  131.78    4.19 
   2   1  -3  122.28    4.21 
  -2   1   3  126.36    4.33 
  -1  -1   3    4.12    0.19 
  -1  -1   3    3.64    0.18 
   1  -1  -3    3.60    0.18 
  -1  -1   3    4.25    0.22 
   1  -1  -3    3.04    0.17 
   1  -1  -3    3.24    0.19 
   1  -1  -3    2.94    0.19 
  -1   1   3    3.26    0.16 
   1   1  -3    3.72    0.20 
   1   1  -3    3.82    0.17 
  -1   1   3    3.26    0.16 
  -1   1   3    3.02    0.18 
   1   1  -3    3.93    0.17 
   0  -1   3   22.97    0.76 
   0  -1  -3   23.48    0.78 
   0  -1  -3   23.27    0.78 
   0  -1  -3   22.03    0.80 
   0  -1   3   22.07    0.77 
   0  -1  -3   22.06    0.77 
   0  -1   3   21.55    0.76 
   0  -1   3   22.64    0.79 
   0   1   3   23.74    0.76 
   0   1   3   21.93    0.78 
   0   1  -3   21.37    0.76 
   0   1   3   23.40    0.76 
   0   1  -3   21.87    0.79 
   0   1   3   23.19    0.80 
   1  -1   3   45.42    1.43 
  -1  -1  -3   42.83    1.50 
   1  -1   3   44.50    1.48 
   1  -1   3   43.29    1.43 
   1  -1   3   40.17    1.42 
  -1  -1  -3   44.73    1.46 
  -1  -1  -3   41.30    1.45 
   1   1   3   42.32    1.44 
   1   1   3   44.36    1.50 
  -1   1  -3   43.24    1.47 
   1   1   3   42.72    1.44 
   1   1   3   41.61    1.45 
  -2  -1  -3   57.74    2.07 
   2  -1   3   66.35    2.14 
  -2  -1  -3   57.71    2.15 
   2  -1   3   63.06    2.07 
  -2   1  -3   62.08    2.12 
   2   1   3   56.06    2.07 
  -2   1  -3   65.14    2.03 
  -2   1  -3   63.56    2.03 
  -3  -1  -3    0.29    0.13 
  -3  -1  -3    0.42    0.12 
   3  -1   3    0.20    0.11 
  -3   1  -3    0.18    0.07 
   3   1   3    0.50    0.13 
  -3   1  -3    0.36    0.12 
   4  -1   3   29.86    1.14 
  -4  -1  -3   28.43    1.21 
  -4  -1  -3   28.04    1.12 
   4   1   3   28.86    1.14 
  -4   1  -3   27.91    0.97 
  -5   1  -3    0.56    0.10 
  -5   1  -3    0.50    0.08 
  -6  -1  -3    0.37    0.09 
  -6  -1  -3    0.16    0.10 
   6   1   3    0.17    0.12 
  -6   1  -3    0.35    0.07 
  -6   1  -3    0.32    0.10 
  -7  -1  -3    0.48    0.11 
   7   1   3    0.46    0.15 
  -7   1  -3    0.38    0.07 
  -7   1  -3    0.44    0.12 
   7   1   3    0.48    0.12 
  -8  -1  -3    3.98    0.25 
  -8  -1  -3    3.58    0.21 
  -8  -1  -3    3.72    0.21 
  -8   1  -3    3.18    0.26 
   8   1   3    3.58    0.28 
   8   1   3    3.62    0.24 
  -8   1  -3    3.56    0.22 
  -8   1  -3    3.37    0.23 
  -8   1  -3    3.51    0.20 
  -9  -1  -3    4.22    0.24 
  -9  -1  -3    4.38    0.21 
  -9  -1  -3    4.46    0.19 
   9   1   3    4.44    0.24 
   9   1   3    3.92    0.29 
  -9   1  -3    3.10    0.22 
  -9   1  -3    3.40    0.23 
  -9   1  -3    3.04    0.27 
  -9   1  -3    3.24    0.19 
 -10  -1  -3    3.04    0.17 
 -10  -1  -3    2.47    0.17 
 -10  -1  -3    3.10    0.18 
 -10  -1  -3    2.71    0.20 
 -10   1  -3    2.73    0.19 
 -10   1  -3    2.58    0.18 
 -10   1  -3    2.61    0.18 
  10   1   3    2.58    0.18 
 -10   1  -3    2.91    0.15 
  10   1   3    3.00    0.23 
 -11   2   3    0.66    0.09 
 -10  -2   3    0.49    0.10 
 -10  -2   3    0.73    0.10 
 -10  -2   3    0.42    0.09 
 -10  -2   3    0.61    0.13 
  10   2  -3    0.56    0.10 
 -10   2   3    0.64    0.10 
  10   2  -3    0.52    0.13 
 -10   2   3    0.64    0.08 
  -9  -2   3    0.17    0.09 
  -9  -2   3    0.31    0.12 
  -9  -2   3    0.05    0.09 
  -9  -2   3    0.16    0.10 
  -9   2   3    0.18    0.07 
   9   2  -3    0.04    0.10 
  -9   2   3    0.27    0.11 
  -9   2   3    0.27    0.10 
   9   2  -3    0.18    0.08 
   9   2  -3    0.24    0.13 
  -9   2   3    0.28    0.10 
  -8  -2   3    0.65    0.13 
  -8  -2   3    0.65    0.13 
   8   2  -3    0.51    0.11 
  -8   2   3    0.56    0.12 
   8   2  -3    0.60    0.12 
  -8   2   3    0.56    0.09 
  -8   2   3    0.45    0.13 
  -8   2   3    0.50    0.11 
   8   2  -3    0.44    0.14 
  -8   2   3    0.50    0.13 
   7   2  -3    6.57    0.35 
  -7   2   3    6.96    0.35 
  -7   2   3    7.36    0.31 
   7   2  -3    6.62    0.31 
  -7   2   3    7.10    0.32 
   6   2  -3    3.15    0.25 
  -6   2   3    3.09    0.21 
   6   2  -3    2.87    0.23 
   6   2  -3    2.68    0.18 
  -6   2   3    3.18    0.20 
  -6   2   3    3.04    0.12 
   6   2  -3    2.87    0.21 
  -5   2   3   10.06    0.42 
   5   2  -3   11.18    0.39 
  -5   2   3   10.22    0.35 
   5   2  -3   10.54    0.44 
  -4  -2   3   54.64    1.96 
   4  -2  -3   52.25    1.91 
  -4   2   3   54.77    1.76 
   4   2  -3   51.48    1.77 
   3  -2  -3   18.18    0.71 
  -3  -2   3   17.97    0.80 
  -3  -2   3   18.05    0.75 
   3   2  -3   16.65    0.68 
   2  -2  -3  153.76    5.11 
  -2  -2   3  156.28    5.28 
  -2  -2   3  157.27    5.14 
   2  -2  -3  152.60    5.06 
   2   2  -3  163.32    5.08 
  -2   2   3  157.97    5.24 
  -1  -2   3  244.63    7.96 
   1  -2  -3  243.69    7.85 
   1  -2  -3  232.44    7.95 
   1  -2  -3  243.98    8.14 
  -1  -2   3  245.41    7.97 
   1  -2  -3  262.92    7.96 
  -1   2   3  246.82    8.13 
   1   2  -3  254.79    7.85 
   0  -2  -3   81.29    2.66 
   0  -2  -3   86.60    2.67 
   0  -2  -3   80.49    2.67 
   0  -2   3   78.77    2.73 
   0  -2   3   80.99    2.64 
   0  -2  -3   82.62    2.76 
   0  -2  -3   79.58    2.67 
   0   2   3   83.28    2.65 
   0   2   3   83.40    2.74 
   0   2  -3   85.47    2.63 
   1  -2   3    4.35    0.23 
   1  -2   3    4.62    0.23 
  -1  -2  -3    4.96    0.27 
  -1  -2  -3    5.34    0.25 
  -1  -2  -3    5.01    0.24 
   1   2   3    5.13    0.26 
   1   2   3    4.51    0.25 
  -2  -2  -3   59.13    2.08 
   2  -2   3   59.78    2.04 
  -2  -2  -3   59.96    2.01 
   2  -2   3   56.81    1.96 
   2  -2   3   59.60    1.97 
   2   2   3   57.42    2.00 
  -2   2  -3   58.65    2.01 
   2   2   3   58.58    1.97 
  -3  -2  -3    9.48    0.48 
  -3  -2  -3   10.14    0.53 
   3  -2   3   10.61    0.46 
  -3  -2  -3    9.62    0.48 
   3   2   3    9.11    0.44 
  -4  -2  -3    0.25    0.13 
   4  -2   3    0.41    0.14 
   4   2   3    0.39    0.10 
  -4   2  -3    0.50    0.08 
   5   2   3    0.12    0.08 
   5   2   3    0.21    0.10 
  -5   2  -3    0.38    0.09 
  -5   2  -3    0.48    0.05 
  -6  -2  -3    0.44    0.12 
   6   2   3    0.26    0.11 
  -6   2  -3    0.22    0.09 
   6   2   3    0.32    0.09 
   6   2   3    0.25    0.12 
   7   2   3    2.07    0.18 
  -7   2  -3    2.15    0.15 
   7   2   3    2.18    0.22 
  -7   2  -3    2.23    0.20 
  -7   2  -3    2.40    0.17 
  -8  -2  -3    8.03    0.36 
  -8  -2  -3    7.97    0.34 
  -8   2  -3    7.99    0.35 
   8   2   3    8.28    0.35 
   8   2   3    8.61    0.36 
  -8   2  -3    8.53    0.37 
   8   2   3    8.45    0.42 
  -8   2  -3    8.26    0.36 
  -8   2  -3    8.13    0.32 
  -8   2  -3    8.67    0.42 
  -9  -2  -3    0.58    0.12 
  -9  -2  -3    0.81    0.11 
  -9  -2  -3    0.70    0.11 
  -9   2  -3    0.51    0.11 
   9   2   3    0.73    0.16 
  -9   2  -3    0.58    0.09 
  -9   2  -3    0.61    0.12 
   9   2   3    0.85    0.12 
  -9   2  -3    0.62    0.12 
   9   2   3    0.89    0.11 
 -10  -2  -3    3.59    0.20 
 -10  -2  -3    3.76    0.24 
 -10  -2  -3    3.95    0.19 
 -10  -2  -3    3.65    0.20 
 -10   2  -3    4.15    0.21 
  10   2   3    3.70    0.20 
  10   2   3    3.36    0.24 
 -10   2  -3    4.01    0.16 
 -10  -3   3    4.47    0.21 
 -10  -3   3    4.35    0.21 
 -10  -3   3    4.41    0.21 
 -10   3   3    4.63    0.22 
  10   3  -3    4.65    0.21 
  -9  -3   3    0.04    0.09 
  -9  -3   3   -0.23    0.10 
  -9  -3   3    0.08    0.10 
   9   3  -3    0.05    0.12 
  -9   3   3   -0.01    0.06 
   9   3  -3    0.07    0.09 
  -9   3   3    0.13    0.09 
  -9   3   3   -0.06    0.10 
  -9   3   3   -0.09    0.10 
  -8  -3   3    4.37    0.25 
   8   3  -3    4.17    0.24 
  -8   3   3    4.62    0.27 
  -8   3   3    4.44    0.25 
   8   3  -3    4.06    0.28 
   8   3  -3    4.56    0.20 
  -8   3   3    4.09    0.20 
  -8   3   3    3.71    0.22 
  -8   3   3    4.21    0.24 
  -8   3   3    3.96    0.30 
  -7   3   3    7.33    0.36 
  -7   3   3    7.38    0.31 
   7   3  -3    7.32    0.32 
  -7   3   3    7.35    0.28 
   7   3  -3    7.13    0.29 
   7   3  -3    7.05    0.36 
   7   3  -3    6.47    0.37 
  -7   3   3    7.39    0.31 
   7   3  -3    7.46    0.36 
   6   3  -3    3.60    0.24 
   6   3  -3    3.39    0.24 
   6   3  -3    3.61    0.19 
  -6   3   3    3.25    0.20 
  -6   3   3    3.43    0.22 
   5   3  -3    0.04    0.06 
   5   3  -3    0.14    0.08 
  -5   3   3    0.16    0.08 
   4  -3  -3    2.27    0.25 
   4   3  -3    2.16    0.12 
  -4   3   3    2.47    0.15 
   4   3  -3    2.01    0.16 
  -3  -3   3    3.23    0.27 
  -3  -3   3    3.10    0.31 
   3  -3  -3    3.14    0.23 
   3   3  -3    2.96    0.17 
  -3   3   3    2.92    0.16 
   2  -3  -3  105.83    3.42 
  -2  -3   3  100.86    3.57 
  -2  -3   3  101.87    3.46 
   2  -3  -3  105.67    3.41 
   2   3  -3  105.87    3.42 
   1  -3  -3   73.09    2.49 
  -1  -3   3   74.67    2.42 
   1  -3  -3   74.66    2.41 
  -1  -3   3   70.08    2.41 
   1   3  -3   75.81    2.40 
   0  -3  -3    9.30    0.39 
   0  -3  -3    9.03    0.38 
   0  -3   3    9.40    0.36 
   0   3   3    9.44    0.36 
  -1  -3  -3   21.14    0.75 
   1  -3   3   19.53    0.74 
  -1  -3  -3   20.93    0.75 
  -1  -3  -3   21.67    0.81 
   1   3   3   21.01    0.76 
  -2  -3  -3  110.36    3.66 
   2  -3   3  107.96    3.58 
  -2  -3  -3  111.30    3.77 
   2   3   3  109.68    3.62 
   3  -3   3   33.77    1.20 
  -3  -3  -3   33.59    1.32 
  -3  -3  -3   32.76    1.26 
   3   3   3   31.52    1.12 
  -3   3  -3   33.71    1.10 
   4  -3   3   30.16    1.19 
   4   3   3   30.04    1.05 
  -4   3  -3   30.79    1.03 
   4   3   3   30.31    0.96 
   5   3   3   11.92    0.43 
   5   3   3   11.46    0.50 
  -5   3  -3   13.04    0.47 
   5   3   3   11.71    0.45 
  -5   3  -3   12.21    0.49 
   6   3   3    2.96    0.23 
   6   3   3    3.22    0.18 
  -6   3  -3    2.98    0.20 
   6   3   3    3.28    0.23 
   6   3   3    2.72    0.24 
   7   3   3    0.00    0.10 
   7   3   3    0.04    0.08 
  -7   3  -3    0.08    0.09 
  -7   3  -3    0.01    0.09 
  -7   3  -3    0.11    0.07 
   7   3   3    0.01    0.12 
   7   3   3    0.17    0.12 
   8   3   3    3.23    0.26 
   8   3   3    3.27    0.18 
  -8   3  -3    3.14    0.17 
  -8   3  -3    3.60    0.22 
  -8   3  -3    3.39    0.22 
   8   3   3    3.49    0.22 
  -8   3  -3    3.69    0.25 
  -8   3  -3    3.32    0.22 
  -8   3  -3    3.41    0.29 
  -9  -3  -3    4.13    0.24 
  -9  -3  -3    4.64    0.24 
  -9   3  -3    4.04    0.23 
  -9   3  -3    4.55    0.31 
   9   3   3    4.68    0.29 
  -9   3  -3    4.28    0.18 
  -9   3  -3    4.04    0.23 
   9   3   3    4.68    0.24 
  -9   3  -3    4.27    0.24 
 -10  -3  -3    0.25    0.09 
 -10  -3  -3    0.37    0.08 
 -10  -3  -3    0.25    0.09 
  10   3   3    0.32    0.09 
 -10   3  -3    0.40    0.09 
 -10  -4   3    1.52    0.13 
 -10  -4   3    1.48    0.13 
  10   4  -3    1.66    0.13 
 -10   4   3    1.69    0.10 
 -10   4   3    1.63    0.14 
  -9  -4   3    1.51    0.15 
  -9   4   3    2.10    0.17 
  -9   4   3    1.98    0.15 
  -9   4   3    1.94    0.19 
  -9   4   3    1.59    0.19 
   9   4  -3    1.74    0.16 
   9   4  -3    1.66    0.18 
  -8   4   3    0.32    0.14 
  -8   4   3    0.04    0.10 
  -8   4   3    0.16    0.10 
   8   4  -3    0.35    0.13 
   8   4  -3    0.11    0.10 
  -8   4   3    0.07    0.10 
   8   4  -3    0.12    0.11 
  -8   4   3    0.12    0.11 
   8   4  -3    0.24    0.12 
   7   4  -3    0.45    0.10 
  -7   4   3    0.27    0.10 
   7   4  -3    0.70    0.14 
  -7   4   3    0.33    0.11 
   7   4  -3    0.39    0.12 
  -7   4   3    0.33    0.07 
  -7   4   3    0.31    0.10 
  -7   4   3    0.18    0.14 
  -7   4   3    0.33    0.07 
   7   4  -3    0.50    0.13 
  -7   4   3    0.21    0.10 
   6   4  -3    1.77    0.19 
   6   4  -3    1.78    0.18 
  -6   4   3    2.02    0.21 
   6   4  -3    1.58    0.18 
  -6   4   3    2.03    0.19 
  -6   4   3    1.69    0.16 
  -5   4   3    8.97    0.37 
  -5   4   3    9.09    0.39 
   5   4  -3    8.79    0.40 
  -5   4   3    8.65    0.41 
   5   4  -3    8.35    0.35 
   5   4  -3    8.96    0.38 
  -4   4   3    0.45    0.11 
  -4   4   3    0.47    0.08 
  -4   4   3    0.41    0.09 
   4   4  -3    0.34    0.09 
  -3  -4   3    0.35    0.13 
   3  -4  -3    0.11    0.09 
   3   4  -3    0.16    0.08 
  -3   4   3    0.15    0.06 
  -2  -4   3   31.96    1.21 
  -2  -4   3   31.63    1.14 
   2   4  -3   29.49    1.05 
  -1  -4   3    3.88    0.24 
   1  -4  -3    3.52    0.21 
   0  -4  -3    0.15    0.08 
  -1  -4  -3   20.25    0.81 
  -1  -4  -3   21.19    0.76 
   1   4   3   20.62    0.74 
  -2  -4  -3    3.25    0.24 
  -2  -4  -3    2.92    0.27 
   2   4   3    3.11    0.16 
  -3  -4  -3    0.52    0.15 
   3   4   3    0.60    0.10 
  -4   4  -3    0.08    0.09 
  -4   4  -3    0.05    0.06 
  -4   4  -3    0.03    0.05 
   4   4   3    0.07    0.03 
   4   4   3    0.10    0.08 
   5   4   3    8.71    0.39 
   5   4   3    8.38    0.38 
   5   4   3    8.53    0.35 
  -5   4  -3    8.21    0.36 
  -5   4  -3    7.69    0.39 
   5   4   3    8.18    0.28 
  -5   4  -3    7.80    0.34 
   6   4   3   10.77    0.44 
   6   4   3   10.33    0.48 
   6   4   3   10.88    0.46 
  -6   4  -3   10.38    0.44 
  -6   4  -3   10.99    0.46 
  -6   4  -3   10.92    0.49 
   6   4   3   10.27    0.35 
  -7   4  -3    3.97    0.24 
   7   4   3    3.89    0.27 
   7   4   3    3.95    0.23 
  -7   4  -3    4.62    0.26 
   7   4   3    4.05    0.29 
  -7   4  -3    4.75    0.24 
  -7   4  -3    4.35    0.31 
   7   4   3    3.91    0.28 
  -7   4  -3    4.42    0.26 
  -7   4  -3    4.08    0.24 
  -8   4  -3    0.22    0.11 
  -8   4  -3    0.27    0.14 
  -8   4  -3    0.15    0.10 
  -8   4  -3    0.19    0.10 
  -8   4  -3    0.19    0.10 
   8   4   3    0.17    0.13 
   8   4   3    0.13    0.11 
  -8   4  -3    0.35    0.11 
   8   4   3    0.24    0.10 
  -9  -4  -3    1.11    0.13 
  -9   4  -3    1.14    0.18 
  -9   4  -3    1.03    0.13 
  -9   4  -3    1.04    0.13 
   9   4   3    1.18    0.12 
  -9   4  -3    1.01    0.12 
   9   4   3    1.09    0.15 
  -9   4  -3    1.11    0.13 
 -10  -4  -3    0.71    0.10 
  10   4   3    0.70    0.09 
 -10   4  -3    0.89    0.07 
 -10   4  -3    0.78    0.09 
  10   5  -3    1.20    0.09 
 -10   5   3    0.82    0.10 
  -9  -5   3    8.80    0.35 
   9   5  -3    8.23    0.31 
  -9   5   3    8.93    0.35 
  -9   5   3    9.37    0.29 
   9   5  -3    9.12    0.32 
   9   5  -3    8.18    0.34 
  -9   5   3    8.40    0.34 
   9   5  -3    8.60    0.39 
   8   5  -3    0.08    0.08 
  -8   5   3    0.08    0.08 
  -8   5   3    0.13    0.12 
  -8   5   3    0.12    0.09 
   8   5  -3    0.20    0.11 
   8   5  -3    0.08    0.11 
   8   5  -3    0.24    0.11 
  -8   5   3    0.18    0.09 
   8   5  -3    0.13    0.09 
  -8   5   3    0.19    0.11 
  -8   5   3    0.06    0.06 
  -7   5   3    0.45    0.11 
   7   5  -3    0.48    0.13 
   7   5  -3    0.35    0.10 
  -7   5   3    0.38    0.10 
  -7   5   3    0.36    0.15 
   7   5  -3    0.21    0.12 
  -7   5   3    0.37    0.07 
  -7   5   3    0.41    0.11 
  -7   5   3    0.32    0.12 
  -7   5   3    0.43    0.12 
   7   5  -3    0.33    0.13 
   7   5  -3    0.35    0.08 
   6   5  -3    0.11    0.10 
   6   5  -3    0.25    0.09 
  -6   5   3    0.18    0.12 
  -6   5   3    0.28    0.09 
  -6   5   3    0.12    0.08 
  -6   5   3    0.11    0.09 
   6   5  -3    0.22    0.11 
  -6   5   3    0.18    0.06 
   6   5  -3    0.17    0.11 
   5   5  -3    1.15    0.15 
   5   5  -3    0.81    0.14 
  -5   5   3    0.89    0.11 
   5   5  -3    1.02    0.14 
  -5   5   3    1.12    0.12 
   5   5  -3    1.01    0.13 
  -5   5   3    1.21    0.17 
  -4   5   3    1.84    0.16 
  -4   5   3    1.71    0.13 
   4   5  -3    1.78    0.17 
  -4   5   3    1.98    0.18 
  -4   5   3    1.88    0.13 
   4   5  -3    1.99    0.17 
   4   5  -3    1.75    0.16 
  -3   5   3    0.34    0.11 
  -3   5   3    0.49    0.06 
  -3   5   3    0.35    0.08 
  -3   5   3    0.48    0.07 
   3   5  -3    0.48    0.09 
   3   5  -3    0.45    0.09 
  -2   5   3    2.77    0.16 
   2   5  -3    3.38    0.16 
  -2   5   3    2.78    0.13 
   1   5  -3   53.46    1.80 
   1   5  -3   52.42    1.72 
  -1  -5  -3   51.87    1.85 
   1   5   3   51.72    1.69 
  -2  -5  -3    7.44    0.40 
   2   5   3    7.00    0.29 
  -3   5  -3   14.64    0.57 
   3   5   3   14.64    0.54 
   3   5   3   14.18    0.56 
  -3   5  -3   13.91    0.50 
   4   5   3   29.38    0.97 
  -4   5  -3   28.22    1.00 
  -4   5  -3   28.75    1.04 
   4   5   3   30.04    1.02 
  -4   5  -3   27.84    0.97 
   5   5   3    2.18    0.18 
  -5   5  -3    2.17    0.15 
  -5   5  -3    2.08    0.15 
   5   5   3    1.89    0.19 
  -5   5  -3    2.73    0.25 
   5   5   3    1.92    0.20 
   6   5   3    0.85    0.11 
  -6   5  -3    1.03    0.13 
  -6   5  -3    0.63    0.16 
  -6   5  -3    0.74    0.11 
   6   5   3    0.81    0.15 
   6   5   3    0.59    0.13 
  -6   5  -3    0.94    0.12 
   6   5   3    0.69    0.15 
  -7   5  -3    0.30    0.11 
   7   5   3    0.67    0.10 
  -7   5  -3    0.44    0.07 
  -7   5  -3    0.56    0.12 
   7   5   3    0.66    0.15 
   7   5   3    0.51    0.13 
   7   5   3    0.35    0.13 
  -7   5  -3    0.30    0.14 
   7   5   3    0.62    0.11 
  -7   5  -3    0.37    0.10 
  -7   5  -3    0.46    0.10 
  -7   5  -3    0.64    0.12 
  -8   5  -3    0.68    0.08 
   8   5   3    0.77    0.11 
   8   5   3    0.81    0.10 
  -8   5  -3    0.71    0.12 
   8   5   3    0.62    0.13 
  -8   5  -3    0.65    0.11 
  -8   5  -3    0.87    0.12 
  -8   5  -3    0.87    0.11 
  -8   5  -3    0.57    0.16 
   8   5   3    0.64    0.13 
  -8   5  -3    0.89    0.12 
   9   5   3    0.82    0.10 
   9   5   3    0.75    0.12 
  -9   5  -3    0.52    0.10 
  -9   5  -3    0.49    0.09 
  -9   5  -3    0.57    0.07 
  -9   5  -3    0.50    0.10 
 -10  -5  -3    1.66    0.12 
  -9  -6   3    0.23    0.09 
  -9   6   3    0.27    0.09 
   9   6  -3    0.26    0.06 
  -9   6   3    0.21    0.04 
  -8   6   3    0.09    0.08 
   8   6  -3    0.04    0.07 
   8   6  -3    0.00    0.07 
  -8   6   3    0.10    0.12 
   8   6  -3    0.10    0.11 
  -8   6   3    0.08    0.09 
  -8   6   3    0.03    0.05 
   7   6  -3    3.50    0.26 
  -7   6   3    3.11    0.21 
   7   6  -3    4.03    0.19 
  -7   6   3    3.40    0.22 
  -7   6   3    2.74    0.21 
  -7   6   3    2.75    0.23 
   7   6  -3    3.39    0.25 
  -7   6   3    3.25    0.15 
  -7   6   3    3.27    0.28 
   7   6  -3    3.61    0.18 
   7   6  -3    3.93    0.20 
   6   6  -3   23.47    0.73 
   6   6  -3   23.52    0.73 
  -6   6   3   24.56    0.85 
  -6   6   3   24.28    0.85 
   6   6  -3   23.26    0.86 
  -6   6   3   22.59    0.83 
  -6   6   3   23.55    0.92 
   6   6  -3   22.30    0.92 
  -6   6   3   24.18    0.69 
   6   6  -3   24.40    0.90 
   6   6  -3   24.53    0.76 
  -6   6   3   24.07    0.82 
  -6   6   3   22.60    0.83 
  -6   6   3   24.57    0.83 
   5   6  -3    0.03    0.09 
  -5   6   3    0.01    0.05 
   5   6  -3    0.05    0.10 
  -5   6   3    0.09    0.07 
   5   6  -3   -0.08    0.08 
  -5   6   3    0.00    0.05 
  -5   6   3    0.05    0.09 
  -5   6   3    0.08    0.12 
  -5   6   3    0.10    0.05 
  -5   6   3    0.12    0.10 
   5   6  -3    0.02    0.07 
  -4   6   3    5.47    0.24 
   4   6  -3    6.04    0.29 
  -4   6   3    5.33    0.27 
  -4   6   3    5.78    0.32 
   4   6  -3    5.03    0.27 
   4   6  -3    5.79    0.29 
   4   6  -3    5.81    0.30 
   3   6  -3   18.57    0.67 
   3   6  -3   18.26    0.66 
  -3   6   3   17.90    0.69 
   3   6  -3   18.11    0.64 
   3   6  -3   18.45    0.65 
  -3   6   3   16.85    0.62 
  -3   6   3   16.97    0.61 
   2   6  -3    1.72    0.10 
   2   6  -3    1.87    0.12 
   2   6  -3    1.65    0.10 
   2   6  -3    1.77    0.12 
  -2   6   3    1.89    0.18 
  -1   6   3    2.01    0.17 
   1   6  -3    2.02    0.17 
   1   6  -3    2.18    0.10 
   0   6  -3   14.83    0.57 
   0   6   3   14.43    0.56 
   1   6   3   24.53    0.84 
   1   6   3   25.20    0.89 
  -1   6  -3   25.11    0.90 
   2   6   3   11.08    0.43 
   2   6   3   11.14    0.42 
  -2   6  -3   11.62    0.48 
   3   6   3    4.18    0.25 
   3   6   3    4.13    0.22 
  -3   6  -3    4.01    0.26 
   3   6   3    4.00    0.22 
   4   6   3    0.34    0.10 
   4   6   3    0.25    0.10 
  -4   6  -3    0.54    0.07 
  -4   6  -3    0.45    0.14 
   4   6   3    0.33    0.12 
   5   6   3    6.52    0.34 
  -5   6  -3    6.79    0.22 
  -5   6  -3    6.95    0.39 
   5   6   3    6.78    0.36 
  -5   6  -3    6.95    0.29 
  -5   6  -3    7.27    0.31 
   5   6   3    6.58    0.36 
   6   6   3    0.15    0.11 
  -6   6  -3    0.17    0.10 
  -6   6  -3    0.20    0.08 
   6   6   3    0.16    0.08 
   6   6   3    0.05    0.07 
  -6   6  -3    0.20    0.10 
   6   6   3    0.17    0.12 
  -6   6  -3    0.14    0.10 
  -6   6  -3    0.24    0.05 
   6   6   3    0.11    0.09 
  -6   6  -3    0.17    0.14 
  -7   6  -3    0.37    0.06 
  -7   6  -3    0.39    0.09 
  -7   6  -3    0.33    0.10 
   7   6   3    0.10    0.11 
   7   6   3    0.20    0.08 
  -7   6  -3    0.40    0.16 
   7   6   3    0.14    0.08 
   7   6   3    0.23    0.13 
  -7   6  -3    0.24    0.10 
  -7   6  -3    0.38    0.11 
  -8   6  -3    3.08    0.27 
   8   6   3    3.46    0.17 
  -8   6  -3    3.16    0.20 
  -8   6  -3    3.20    0.21 
  -8   6  -3    3.21    0.13 
   8   6   3    3.66    0.18 
   8   6   3    3.55    0.25 
  -8   6  -3    3.32    0.21 
   9   6   3    0.92    0.09 
  -9   6  -3    1.49    0.13 
   9   6   3    0.92    0.08 
  -9   6  -3    1.39    0.13 
  -9   7   3    0.26    0.04 
   9   7  -3    0.30    0.06 
  -9   7   3    0.38    0.07 
   8   7  -3    0.43    0.08 
   8   7  -3    0.56    0.13 
  -8   7   3    0.45    0.09 
   8   7  -3    0.43    0.07 
  -8   7   3    0.45    0.10 
  -7   7   3    1.93    0.22 
  -7   7   3    2.20    0.19 
  -7   7   3    2.02    0.09 
  -7   7   3    2.25    0.18 
   7   7  -3    2.10    0.19 
   7   7  -3    1.88    0.20 
   7   7  -3    2.38    0.16 
   7   7  -3    2.05    0.14 
   6   7  -3    1.33    0.15 
   6   7  -3    1.18    0.16 
  -6   7   3    1.32    0.15 
  -6   7   3    1.07    0.07 
  -6   7   3    0.84    0.12 
   6   7  -3    1.38    0.13 
   6   7  -3    1.15    0.17 
  -6   7   3    0.76    0.17 
   6   7  -3    1.24    0.16 
   6   7  -3    1.36    0.11 
   5   7  -3   19.78    0.73 
  -5   7   3   19.23    0.68 
   5   7  -3   19.30    0.76 
   5   7  -3   18.49    0.73 
  -5   7   3   19.46    0.79 
   5   7  -3   19.15    0.62 
  -5   7   3   20.01    0.55 
  -5   7   3   19.54    0.69 
   5   7  -3   19.04    0.60 
   5   7  -3   17.95    0.72 
  -4   7   3    1.98    0.21 
   4   7  -3    2.77    0.17 
   4   7  -3    2.54    0.18 
   4   7  -3    2.80    0.18 
  -4   7   3    2.40    0.17 
   4   7  -3    2.53    0.22 
   3   7  -3    4.31    0.19 
   3   7  -3    4.38    0.19 
   3   7  -3    4.09    0.21 
   3   7  -3    4.59    0.22 
   3   7  -3    4.35    0.26 
  -3   7   3    4.45    0.28 
  -2   7   3    1.32    0.17 
   2   7  -3    0.84    0.08 
   2   7  -3    0.84    0.09 
   1   7  -3    1.82    0.18 
  -1   7   3    1.67    0.18 
   0   7  -3   23.30    0.85 
   0   7   3   22.01    0.83 
   1   7   3    0.75    0.14 
  -1   7  -3    0.58    0.12 
  -2   7  -3   15.41    0.62 
   2   7   3   14.74    0.55 
   3   7   3   29.45    1.00 
   3   7   3   30.24    1.04 
  -3   7  -3   28.85    0.98 
  -3   7  -3   29.22    1.08 
   3   7   3   30.07    0.98 
   3   7   3   29.48    1.03 
  -4   7  -3   12.58    0.44 
  -4   7  -3   12.64    0.58 
   4   7   3   13.49    0.53 
   4   7   3   14.31    0.54 
   4   7   3   14.31    0.55 
  -4   7  -3   13.54    0.51 
  -4   7  -3   13.23    0.44 
   5   7   3    6.03    0.25 
   5   7   3    5.70    0.34 
   5   7   3    5.94    0.26 
  -5   7  -3    6.33    0.30 
  -5   7  -3    6.28    0.37 
   5   7   3    6.10    0.32 
   5   7   3    5.82    0.31 
  -5   7  -3    6.51    0.31 
  -5   7  -3    6.33    0.23 
  -5   7  -3    6.86    0.30 
   6   7   3    1.18    0.15 
   6   7   3    0.85    0.15 
   6   7   3    1.25    0.12 
   6   7   3    1.19    0.16 
  -6   7  -3    1.24    0.14 
  -6   7  -3    1.09    0.19 
  -6   7  -3    1.27    0.14 
   6   7   3    1.38    0.12 
  -6   7  -3    1.06    0.09 
  -6   7  -3    1.20    0.14 
   7   7   3    0.48    0.08 
  -7   7  -3    0.48    0.11 
  -7   7  -3    0.50    0.10 
   7   7   3    0.36    0.13 
  -7   7  -3    0.35    0.15 
   7   7   3    0.73    0.13 
  -7   7  -3    0.46    0.07 
  -7   7  -3    0.44    0.10 
  -8   7  -3    0.91    0.11 
  -8   7  -3    0.73    0.09 
  -8   7  -3    0.76    0.10 
   8   7   3    0.65    0.13 
  -8   7  -3    0.87    0.08 
   8   7   3    0.63    0.08 
   9   7   3    0.34    0.06 
  -9   7  -3    0.42    0.07 
  -9   7  -3    0.46    0.08 
   8   8  -3    0.34    0.07 
  -8   8   3    0.28    0.08 
   8   8  -3    0.38    0.06 
   7   8  -3    3.20    0.17 
   7   8  -3    3.29    0.24 
  -7   8   3    2.76    0.17 
   7   8  -3    3.02    0.14 
  -7   8   3    2.76    0.11 
  -7   8   3    2.70    0.18 
  -7   8   3    2.82    0.11 
  -6   8   3    0.80    0.12 
   6   8  -3    0.46    0.09 
   6   8  -3    0.58    0.08 
  -6   8   3    0.53    0.11 
  -6   8   3    0.54    0.05 
   6   8  -3    0.54    0.07 
  -6   8   3    0.73    0.15 
   6   8  -3    0.35    0.13 
  -5   8   3    0.29    0.10 
  -5   8   3    0.36    0.14 
  -5   8   3    0.27    0.04 
  -5   8   3    0.23    0.10 
   5   8  -3    0.22    0.06 
   5   8  -3    0.38    0.09 
   5   8  -3    0.24    0.09 
   5   8  -3    0.28    0.12 
   5   8  -3    0.25    0.09 
   4   8  -3    1.55    0.18 
   4   8  -3    1.49    0.14 
  -4   8   3    1.32    0.20 
  -4   8   3    1.37    0.15 
   4   8  -3    1.44    0.11 
  -4   8   3    1.28    0.14 
   4   8  -3    1.38    0.13 
   4   8  -3    1.57    0.14 
   3   8  -3   11.91    0.45 
   3   8  -3   12.62    0.46 
  -3   8   3   12.03    0.46 
   3   8  -3   11.81    0.38 
  -3   8   3   11.94    0.54 
   2   8  -3    9.60    0.39 
  -2   8   3   10.44    0.39 
  -2   8   3    9.92    0.46 
  -2   8   3    9.60    0.39 
   1   8  -3    2.41    0.23 
  -1   8   3    2.35    0.22 
  -1   8   3    2.58    0.18 
   1   8  -3    2.62    0.18 
   0   8  -3    0.11    0.09 
   0   8   3    0.22    0.12 
   0   8  -3    0.17    0.11 
   0   8   3    0.16    0.09 
   1   8   3    4.47    0.24 
  -1   8  -3    4.37    0.29 
  -1   8  -3    4.63    0.24 
  -1   8  -3    4.78    0.24 
  -2   8  -3   45.36    1.63 
   2   8   3   46.46    1.51 
  -2   8  -3   46.28    1.51 
  -2   8  -3   47.57    1.52 
   3   8   3   10.95    0.35 
   3   8   3   11.13    0.43 
  -3   8  -3   10.84    0.43 
  -3   8  -3   10.56    0.42 
  -3   8  -3   10.51    0.51 
   3   8   3   11.22    0.43 
  -4   8  -3    0.82    0.13 
  -4   8  -3    0.85    0.12 
  -4   8  -3    0.65    0.15 
   4   8   3    0.55    0.10 
   4   8   3    0.52    0.11 
  -4   8  -3    1.03    0.14 
   4   8   3    0.37    0.13 
   4   8   3    0.54    0.08 
  -5   8  -3    5.10    0.27 
  -5   8  -3    4.97    0.27 
   5   8   3    5.41    0.24 
   5   8   3    5.22    0.28 
  -5   8  -3    5.51    0.27 
   5   8   3    5.10    0.21 
   5   8   3    5.05    0.31 
   5   8   3    5.28    0.24 
   5   8   3    5.15    0.28 
  -5   8  -3    5.08    0.34 
   6   8   3    0.09    0.06 
  -6   8  -3    0.16    0.09 
   6   8   3    0.05    0.08 
   6   8   3    0.15    0.11 
  -6   8  -3    0.22    0.13 
   6   8   3    0.01    0.11 
  -6   8  -3    0.16    0.09 
  -6   8  -3    0.15    0.09 
   6   8   3    0.08    0.07 
   7   8   3    0.22    0.11 
   7   8   3   -0.01    0.05 
  -7   8  -3   -0.01    0.07 
  -7   8  -3    0.02    0.07 
  -7   8  -3    0.00    0.07 
   7   8   3    0.01    0.07 
  -8   8  -3    3.18    0.17 
   8   8   3    3.35    0.14 
  -8   8  -3    2.90    0.17 
  -8   8  -3    3.27    0.16 
  -8   9   3    1.18    0.10 
  -7   9   3    1.72    0.14 
   7   9  -3    2.17    0.14 
   7   9  -3    2.16    0.10 
  -7   9   3    1.82    0.13 
  -6   9   3    1.99    0.15 
   6   9  -3    1.76    0.18 
   6   9  -3    1.82    0.15 
   6   9  -3    1.93    0.11 
  -6   9   3    1.92    0.16 
   5   9  -3    4.81    0.18 
  -5   9   3    4.84    0.25 
  -5   9   3    4.48    0.24 
   5   9  -3    4.69    0.29 
  -5   9   3    4.97    0.32 
   5   9  -3    5.08    0.23 
  -4   9   3    0.87    0.17 
   4   9  -3    1.02    0.12 
   4   9  -3    0.97    0.12 
  -4   9   3    0.97    0.12 
   4   9  -3    0.86    0.07 
  -4   9   3    1.07    0.13 
  -3   9   3   17.80    0.65 
  -3   9   3   18.93    0.66 
   3   9  -3   18.54    0.59 
  -3   9   3   17.85    0.75 
   3   9  -3   18.45    0.65 
  -3   9   3   18.44    0.68 
  -3   9   3   18.65    0.65 
  -2   9   3    1.65    0.14 
   2   9  -3    1.73    0.15 
  -2   9   3    1.61    0.15 
  -2   9   3    1.90    0.22 
   2   9  -3    1.62    0.15 
  -2   9   3    1.88    0.17 
   2   9  -3    1.76    0.16 
   2   9  -3    1.76    0.14 
  -2   9   3    1.86    0.16 
  -2   9   3    2.01    0.17 
  -1   9   3    1.00    0.12 
   1   9  -3    0.89    0.13 
  -1   9   3    1.15    0.14 
  -1   9   3    1.02    0.12 
  -1   9   3    0.83    0.13 
   1   9  -3    1.03    0.12 
  -1   9   3    0.77    0.16 
   1   9  -3    1.02    0.12 
  -1   9   3    0.94    0.12 
   0   9  -3    8.48    0.37 
   0   9   3    8.62    0.34 
   0   9   3    9.68    0.38 
   0   9   3    9.23    0.45 
   0   9  -3    8.61    0.37 
   0   9   3    9.24    0.36 
   0   9  -3    8.63    0.36 
   0   9  -3    8.16    0.44 
   0   9  -3    8.55    0.36 
   0   9   3    9.23    0.37 
   0   9   3    8.42    0.36 
  -1   9  -3   10.60    0.40 
   1   9   3    9.94    0.40 
  -1   9  -3   10.08    0.42 
   1   9   3   10.07    0.36 
  -1   9  -3   10.24    0.49 
   1   9   3   10.03    0.38 
  -1   9  -3    9.95    0.40 
  -1   9  -3   10.36    0.41 
   1   9   3   10.53    0.42 
  -1   9  -3   10.19    0.41 
  -2   9  -3    0.70    0.11 
  -2   9  -3    0.71    0.11 
  -2   9  -3    0.64    0.11 
   2   9   3    0.82    0.11 
  -2   9  -3    0.69    0.11 
  -2   9  -3    0.66    0.12 
   2   9   3    0.73    0.12 
   2   9   3    0.73    0.11 
   2   9   3    0.90    0.12 
  -2   9  -3    0.92    0.17 
  -3   9  -3    6.68    0.30 
   3   9   3    7.17    0.30 
   3   9   3    7.38    0.31 
  -3   9  -3    6.78    0.31 
   3   9   3    6.93    0.28 
  -3   9  -3    6.47    0.32 
  -3   9  -3    6.76    0.39 
  -3   9  -3    6.80    0.31 
   4   9   3    3.92    0.29 
   4   9   3    3.70    0.17 
   4   9   3    3.47    0.15 
  -4   9  -3    3.40    0.21 
   4   9   3    3.91    0.20 
  -4   9  -3    3.42    0.21 
  -4   9  -3    3.41    0.22 
  -4   9  -3    3.53    0.29 
   5   9   3    3.16    0.24 
   5   9   3    3.11    0.19 
  -5   9  -3    3.57    0.29 
  -5   9  -3    3.37    0.21 
   5   9   3    2.98    0.14 
  -5   9  -3    3.36    0.20 
  -5   9  -3    3.28    0.20 
  -6   9  -3    0.05    0.08 
   6   9   3    0.01    0.10 
   6   9   3    0.12    0.08 
  -6   9  -3    0.13    0.08 
  -6   9  -3    0.06    0.08 
   6   9   3    0.08    0.05 
  -7   9  -3    2.19    0.14 
   7   9   3    2.01    0.13 
   7   9   3    2.04    0.11 
  -7   9  -3    2.29    0.15 
  -7   9  -3    2.09    0.14 
  -7  10   3    0.05    0.05 
   7  10  -3    0.00    0.05 
  -6  10   3    0.33    0.07 
   6  10  -3    0.34    0.08 
  -6  10   3    0.23    0.07 
  -5  10   3    2.69    0.17 
  -5  10   3    2.81    0.17 
   5  10  -3    2.53    0.16 
   4  10  -3    2.91    0.18 
  -4  10   3    3.24    0.19 
   4  10  -3    3.02    0.18 
  -4  10   3    3.22    0.19 
  -4  10   3    2.98    0.25 
   3  10  -3    0.27    0.09 
  -3  10   3    0.18    0.09 
  -3  10   3    0.24    0.13 
  -3  10   3    0.22    0.09 
  -3  10   3    0.17    0.09 
   3  10  -3    0.19    0.09 
  -2  10   3    0.13    0.09 
  -2  10   3    0.04    0.09 
  -2  10   3    0.15    0.08 
   2  10  -3    0.11    0.09 
   2  10  -3    0.01    0.07 
   2  10  -3   -0.03    0.08 
  -2  10   3   -0.15    0.11 
  -2  10   3    0.11    0.09 
  -1  10   3    0.79    0.11 
  -1  10   3    0.45    0.11 
  -1  10   3    0.63    0.11 
  -1  10   3    0.82    0.17 
   1  10  -3    0.43    0.10 
  -1  10   3    0.55    0.11 
   1  10  -3    0.50    0.11 
   1  10  -3    0.48    0.10 
   0  10   3    2.61    0.20 
   0  10   3    2.45    0.17 
   0  10   3    2.50    0.18 
   0  10  -3    2.23    0.18 
   0  10  -3    2.50    0.18 
  -1  10  -3   18.97    0.76 
  -1  10  -3   17.97    0.66 
  -1  10  -3   17.90    0.65 
  -1  10  -3   18.96    0.65 
   1  10   3   18.07    0.66 
   1  10   3   18.85    0.62 
   1  10   3   17.91    0.58 
   1  10   3   18.64    0.65 
  -1  10  -3   18.28    0.66 
  -2  10  -3    2.81    0.19 
  -2  10  -3    2.99    0.20 
  -2  10  -3    2.91    0.19 
   2  10   3    2.72    0.19 
   2  10   3    2.82    0.19 
  -2  10  -3    2.88    0.19 
  -2  10  -3    2.90    0.20 
  -2  10  -3    3.26    0.27 
   2  10   3    2.50    0.17 
   2  10   3    2.78    0.20 
  -3  10  -3    0.06    0.12 
  -3  10  -3    0.12    0.09 
  -3  10  -3    0.15    0.09 
  -3  10  -3    0.06    0.08 
   3  10   3    0.11    0.08 
   3  10   3    0.09    0.08 
  -4  10  -3    0.36    0.09 
  -4  10  -3    0.40    0.09 
   4  10   3    0.37    0.09 
  -4  10  -3    0.50    0.15 
  -4  10  -3    0.41    0.10 
   5  10   3    1.24    0.11 
  -5  10  -3    1.27    0.12 
  -5  10  -3    0.98    0.11 
  -5  10  -3    1.17    0.11 
  -6  10  -3    0.68    0.09 
  -6  10  -3    0.77    0.09 
  -6  10  -3    0.75    0.09 
   6  10   3    0.58    0.08 
  -7  10  -3    1.14    0.10 
  -5  11   3    5.30    0.22 
  -5  11   3    5.33    0.22 
   5  11  -3    5.48    0.21 
  -4  11   3    0.32    0.08 
   4  11  -3    0.22    0.07 
  -4  11   3    0.40    0.08 
  -3  11   3    5.78    0.26 
   3  11  -3    5.53    0.25 
   3  11  -3    5.09    0.22 
  -3  11   3    5.65    0.25 
  -2  11   3    1.90    0.15 
  -2  11   3    1.98    0.15 
  -2  11   3    1.95    0.14 
   2  11  -3    1.66    0.15 
   2  11  -3    1.30    0.13 
   1  11  -3    3.12    0.19 
  -1  11   3    3.01    0.18 
  -1  11   3    3.01    0.20 
   1  11  -3    3.42    0.20 
   0  11  -3    2.35    0.18 
   0  11   3    2.11    0.18 
   0  11   3    1.98    0.16 
   0  11  -3    1.91    0.17 
  -1  11  -3    7.52    0.32 
   1  11   3    7.32    0.28 
   1  11   3    7.49    0.30 
   1  11   3    8.01    0.33 
  -1  11  -3    7.08    0.31 
   2  11   3    1.42    0.12 
   2  11   3    1.29    0.13 
  -2  11  -3    1.11    0.13 
  -2  11  -3    1.19    0.12 
  -2  11  -3    1.30    0.18 
   3  11   3    0.77    0.10 
   3  11   3    0.71    0.09 
  -3  11  -3    0.54    0.09 
  -3  11  -3    0.68    0.10 
   4  11   3    6.83    0.27 
  -4  11  -3    7.57    0.30 
  -4  11  -3    7.13    0.29 
  -5  11  -3    0.63    0.08 
  -5  11  -3    0.59    0.09 
   5  11   3    0.61    0.08 
   3  12  -3    0.51    0.07 
  -1  12   3    0.94    0.10 
  -1  12   3    1.09    0.10 
   0  12   3    1.20    0.11 
   0  12   3    1.06    0.11 
   1  12   3    1.52    0.13 
   2  12   3    0.26    0.07 
   3  12   3    0.43    0.07 
   4  12   3   -0.05    0.05 
 -11   0   4    0.49    0.07 
 -11   0   4    0.46    0.08 
  10   0  -4    0.27    0.13 
 -10   0   4    0.21    0.07 
 -10   0   4    0.22    0.10 
 -10   0   4    0.19    0.10 
 -10   0   4    0.16    0.07 
  -9   0   4   17.90    0.60 
   9   0  -4   16.60    0.65 
   9   0  -4   18.26    0.65 
  -9   0   4   17.74    0.63 
  -9   0   4   17.62    0.63 
  -9   0   4   17.19    0.63 
  -8   0   4   14.88    0.52 
  -8   0   4   15.28    0.52 
   8   0  -4   15.07    0.59 
  -8   0   4   14.77    0.55 
  -8   0   4   14.51    0.54 
  -8   0   4   14.75    0.55 
   7   0  -4    9.22    0.42 
  -7   0   4    9.41    0.37 
   6   0  -4   15.10    0.55 
  -6   0   4   14.53    0.52 
  -6   0   4   14.78    0.59 
  -5   0   4   67.46    2.27 
  -5   0   4   69.60    2.12 
  -4   0   4   58.21    2.05 
  -4   0   4   57.84    2.16 
   4   0  -4   57.23    2.05 
   3   0  -4    1.18    0.16 
  -3   0   4    1.49    0.21 
  -3   0   4    1.70    0.19 
  -2   0   4 1000.00   32.03 
   2   0  -4  937.59   31.53 
   2   0  -4  995.24   30.91 
  -2   0   4  970.33   31.44 
   1   0  -4  373.65   12.14 
   1   0  -4  404.78   12.35 
  -1   0   4  386.94   12.34 
  -1   0   4  366.76   12.14 
   1   0  -4  364.51   12.33 
   1   0  -4  379.21   12.61 
  -1   0   4  406.04   12.62 
   0   0   4  204.91    6.60 
   0   0  -4  216.11    6.70 
   0   0  -4  203.36    6.60 
   0   0  -4  198.78    6.84 
   0   0   4  202.88    6.70 
   0   0   4  216.19    6.85 
   0   0  -4  208.14    6.69 
   1   0   4    3.21    0.18 
   1   0   4    3.00    0.20 
  -1   0  -4    2.87    0.19 
  -1   0  -4    3.08    0.18 
   1   0   4    2.97    0.19 
   1   0   4    2.85    0.18 
  -1   0  -4    2.82    0.17 
  -1   0  -4    2.80    0.19 
   2   0   4  210.73    6.92 
   2   0   4  220.72    7.09 
  -2   0  -4  207.95    6.91 
   2   0   4  210.92    6.83 
  -2   0  -4  212.27    7.08 
  -3   0  -4    6.57    0.35 
  -3   0  -4    7.19    0.42 
   3   0   4    7.48    0.39 
  -4   0  -4    3.27    0.32 
  -4   0  -4    2.76    0.24 
   4   0   4    3.23    0.30 
  -5   0  -4   15.61    0.53 
  -5   0  -4   15.19    0.58 
  -6   0  -4    1.64    0.14 
  -6   0  -4    1.74    0.17 
  -6   0  -4    1.54    0.16 
   6   0   4    1.32    0.18 
  -7   0  -4   10.79    0.41 
  -7   0  -4   10.91    0.49 
   7   0   4   11.02    0.48 
  -8   0  -4    2.76    0.21 
  -8   0  -4    2.42    0.15 
   8   0   4    2.57    0.25 
  -8   0  -4    2.36    0.18 
  -9   0  -4    0.39    0.09 
  -9   0  -4    0.48    0.11 
  -9   0  -4    0.35    0.10 
   9   0   4    0.38    0.15 
 -10   0  -4    8.20    0.30 
 -10   0  -4    7.87    0.33 
 -10   0  -4    8.18    0.33 
 -10   0  -4    8.23    0.33 
 -11  -1   4    0.48    0.07 
 -11   1   4    0.42    0.08 
 -10  -1   4    0.76    0.13 
 -10  -1   4    0.74    0.10 
 -10  -1   4    0.83    0.11 
 -10   1   4    1.06    0.12 
 -10   1   4    0.88    0.12 
  10   1  -4    0.86    0.11 
 -10   1   4    1.00    0.10 
  10   1  -4    0.91    0.15 
 -10   1   4    1.05    0.10 
  -9  -1   4    3.71    0.21 
  -9  -1   4    3.73    0.23 
  -9  -1   4    3.73    0.19 
  -9  -1   4    3.47    0.21 
  -9  -1   4    3.83    0.26 
   9   1  -4    3.70    0.22 
   9   1  -4    3.73    0.29 
   9   1  -4    3.12    0.22 
  -9   1   4    3.25    0.22 
  -9   1   4    3.16    0.19 
  -9   1   4    3.44    0.24 
  -8  -1   4   10.77    0.45 
  -8  -1   4   10.65    0.42 
  -8  -1   4   10.45    0.40 
  -8  -1   4   10.46    0.42 
   8   1  -4   10.82    0.47 
  -8   1   4   10.50    0.40 
  -8   1   4   10.11    0.43 
  -8   1   4   10.62    0.42 
  -8   1   4   10.33    0.42 
   8   1  -4   10.34    0.43 
  -8   1   4   10.53    0.49 
  -7  -1   4    0.01    0.09 
  -7   1   4   -0.05    0.09 
   7   1  -4   -0.08    0.11 
  -7   1   4    0.04    0.06 
  -7   1   4    0.12    0.10 
   7   1  -4    0.11    0.09 
  -6  -1   4    0.36    0.09 
  -6   1   4    0.20    0.07 
   6   1  -4    0.55    0.12 
   6   1  -4    0.40    0.12 
  -6   1   4    0.21    0.09 
  -5   1   4    1.61    0.15 
  -5   1   4    1.74    0.13 
  -4  -1   4   42.63    1.72 
   4  -1  -4   46.20    1.63 
  -4  -1   4   43.49    1.64 
  -4   1   4   45.75    1.48 
   4   1  -4   42.59    1.61 
   3  -1  -4    1.18    0.16 
  -3  -1   4    1.27    0.19 
  -3  -1   4    1.16    0.20 
  -3   1   4    0.99    0.18 
   3   1  -4    1.25    0.16 
  -3   1   4    1.32    0.15 
  -2  -1   4    0.82    0.15 
  -2  -1   4    0.63    0.14 
  -2  -1   4    0.65    0.12 
   2  -1  -4    0.48    0.11 
   2  -1  -4    0.34    0.09 
   2   1  -4    0.55    0.12 
  -2   1   4    0.57    0.12 
   2   1  -4    0.64    0.11 
  -2   1   4    0.60    0.10 
   1  -1  -4  598.07   20.06 
  -1  -1   4  617.89   19.64 
   1  -1  -4  617.63   19.38 
  -1  -1   4  572.37   19.73 
   1  -1  -4  610.56   19.74 
   1  -1  -4  620.46   19.71 
  -1  -1   4  637.51   20.12 
  -1   1   4  628.85   20.10 
   1   1  -4  626.84   19.65 
  -1   1   4  621.85   19.70 
   1   1  -4  593.78   19.72 
  -1   1   4  629.42   19.68 
   1   1  -4  571.11   19.36 
  -1   1   4  610.81   19.37 
   0  -1   4    6.46    0.27 
   0  -1   4    6.13    0.27 
   0  -1  -4    6.07    0.26 
   0  -1  -4    5.76    0.26 
   0  -1   4    5.54    0.25 
   0  -1  -4    5.57    0.27 
   0  -1  -4    5.67    0.28 
   0  -1   4    6.13    0.25 
   0   1   4    5.84    0.25 
   0   1  -4    6.23    0.22 
   0   1  -4    6.10    0.26 
   0   1   4    5.99    0.27 
   0   1   4    5.93    0.25 
   0   1  -4    5.95    0.26 
   0   1  -4    6.14    0.22 
   0   1   4    6.19    0.28 
   1  -1   4  443.90   13.86 
  -1  -1  -4  429.95   13.37 
   1  -1   4  408.81   13.55 
  -1  -1  -4  414.45   13.87 
  -1  -1  -4  411.38   13.57 
   1  -1   4  437.47   13.56 
   1  -1   4  422.93   13.35 
   1   1   4  408.69   13.57 
  -1   1  -4  408.36   13.90 
   1   1   4  425.96   13.88 
   1   1   4  412.13   13.36 
  -1   1  -4  426.73   13.54 
  -1   1  -4  429.75   13.61 
  -2  -1  -4  247.01    8.24 
   2  -1   4  254.75    8.23 
  -2  -1  -4  255.66    8.45 
   2  -1   4  261.92    8.43 
   2  -1   4  251.94    8.12 
  -2   1  -4  263.85    8.19 
   2   1   4  247.56    8.24 
  -2   1  -4  246.99    8.41 
   3  -1   4   25.64    0.98 
  -3  -1  -4   24.66    0.98 
  -3  -1  -4   26.02    1.05 
  -3   1  -4   25.68    1.01 
  -3   1  -4   25.58    0.92 
   3   1   4   26.35    0.99 
   4  -1   4    1.27    0.20 
  -4  -1  -4    1.56    0.25 
  -4  -1  -4    1.53    0.21 
  -4   1  -4    1.30    0.12 
   4   1   4    1.47    0.21 
  -5   1  -4   -0.02    0.07 
  -5   1  -4    0.04    0.06 
  -6  -1  -4    1.66    0.16 
  -6  -1  -4    1.75    0.15 
   6   1   4    1.74    0.19 
  -6   1  -4    1.84    0.17 
  -6   1  -4    1.59    0.15 
  -6   1  -4    1.58    0.12 
  -7  -1  -4   31.09    0.99 
  -7  -1  -4   30.89    1.02 
  -7   1  -4   29.61    1.11 
   7   1   4   31.76    1.02 
  -7   1  -4   30.16    0.96 
   7   1   4   31.04    1.05 
  -8  -1  -4    3.11    0.20 
  -8  -1  -4    2.94    0.20 
  -8  -1  -4    3.20    0.23 
   8   1   4    2.70    0.22 
  -8   1  -4    4.42    0.24 
   8   1   4    3.08    0.27 
  -8   1  -4    4.02    0.27 
  -8   1  -4    4.25    0.22 
  -8   1  -4    4.19    0.20 
  -9  -1  -4    0.53    0.10 
  -9  -1  -4    0.69    0.13 
  -9  -1  -4    0.66    0.08 
  -9   1  -4    0.73    0.12 
   9   1   4    0.61    0.16 
  -9   1  -4    0.70    0.10 
  -9   1  -4    0.82    0.13 
   9   1   4    0.60    0.12 
 -10  -1  -4    0.86    0.10 
 -10  -1  -4    0.64    0.12 
 -10  -1  -4    0.66    0.10 
 -10  -1  -4    0.58    0.10 
 -10   1  -4    0.64    0.10 
 -10   1  -4    0.72    0.11 
  10   1   4    0.89    0.15 
  10   1   4    0.82    0.11 
 -10   1  -4    0.60    0.08 
 -11   2   4    0.53    0.08 
 -10  -2   4    2.66    0.16 
 -10  -2   4    2.78    0.21 
 -10  -2   4    2.59    0.17 
  10   2  -4    2.63    0.17 
 -10   2   4    2.47    0.18 
 -10   2   4    2.49    0.14 
  10   2  -4    2.64    0.22 
  -9  -2   4    1.62    0.18 
  -9  -2   4    1.57    0.15 
  -9  -2   4    1.24    0.14 
  -9  -2   4    1.58    0.15 
  -9   2   4    1.53    0.15 
   9   2  -4    1.46    0.15 
   9   2  -4    1.55    0.13 
  -9   2   4    1.50    0.15 
   9   2  -4    1.68    0.20 
  -9   2   4    1.51    0.19 
  -9   2   4    1.29    0.11 
  -9   2   4    1.32    0.11 
  -8  -2   4    0.36    0.11 
  -8  -2   4    0.56    0.13 
  -8   2   4    0.65    0.14 
  -8   2   4    0.70    0.10 
   8   2  -4    0.31    0.10 
  -8   2   4    0.59    0.13 
   8   2  -4    0.39    0.14 
   8   2  -4    0.41    0.11 
  -8   2   4    0.54    0.11 
  -8   2   4    0.64    0.12 
  -7   2   4   13.42    0.46 
   7   2  -4   13.17    0.53 
   7   2  -4   13.25    0.50 
  -7   2   4   12.67    0.55 
  -7   2   4   13.86    0.50 
  -7   2   4   12.97    0.49 
  -6   2   4    3.79    0.15 
   6   2  -4    3.88    0.26 
  -6   2   4    3.98    0.22 
   6   2  -4    3.97    0.22 
   6   2  -4    3.69    0.23 
   6   2  -4    4.07    0.26 
  -6   2   4    4.09    0.24 
  -5   2   4   26.60    0.81 
   5   2  -4   25.00    0.93 
   5   2  -4   26.26    0.85 
  -5   2   4   26.24    0.92 
   4  -2  -4   14.97    0.68 
  -4  -2   4   14.69    0.71 
  -4   2   4   14.81    0.54 
   4   2  -4   15.32    0.56 
  -3  -2   4   42.39    1.58 
   3  -2  -4   41.89    1.54 
  -3  -2   4   45.05    1.67 
   3   2  -4   45.01    1.59 
   2  -2  -4   36.15    1.29 
   2  -2  -4   35.87    1.31 
  -2  -2   4   38.08    1.38 
  -2  -2   4   37.57    1.32 
   2   2  -4   39.22    1.33 
  -2   2   4   34.91    1.34 
   2   2  -4   38.54    1.26 
   1  -2  -4   23.19    0.81 
   1  -2  -4   23.45    0.85 
  -1  -2   4   21.51    0.81 
   1  -2  -4   22.83    0.83 
  -1  -2   4   23.50    0.86 
   1  -2  -4   23.80    0.82 
  -1  -2   4   22.11    0.81 
  -1   2   4   23.14    0.84 
   1   2  -4   23.01    0.83 
   0  -2  -4   76.99    2.53 
   0  -2   4   78.65    2.51 
   0  -2   4   77.19    2.60 
   0  -2  -4   79.72    2.55 
   0  -2   4   74.38    2.51 
   0  -2  -4   75.49    2.54 
   0  -2   4   77.56    2.51 
   0  -2  -4   74.02    2.62 
   0   2   4   77.64    2.61 
   0   2   4   79.37    2.52 
   0   2  -4   79.21    2.49 
   1  -2   4  179.52    5.98 
  -1  -2  -4  186.23    6.02 
   1  -2   4  174.83    5.76 
  -1  -2  -4  177.79    5.86 
   1  -2   4  174.50    5.81 
   1  -2   4  191.29    5.82 
   1   2   4  179.16    5.82 
   1   2   4  187.66    5.82 
   1   2   4  172.62    5.78 
   2  -2   4  194.63    6.36 
   2  -2   4  207.89    6.61 
  -2  -2  -4  201.55    6.64 
   2  -2   4  203.09    6.44 
   2  -2   4  191.03    6.43 
  -2  -2  -4  199.84    6.47 
  -2   2  -4  195.83    6.57 
   2   2   4  193.56    6.39 
   2   2   4  194.87    6.43 
  -3  -2  -4    2.62    0.24 
  -3  -2  -4    2.49    0.27 
   3  -2   4    3.17    0.24 
   3   2   4    2.55    0.22 
   4  -2   4    0.43    0.15 
  -4  -2  -4    0.41    0.13 
   4   2   4    0.42    0.09 
  -4   2  -4    0.51    0.08 
  -5   2  -4   10.10    0.32 
  -5   2  -4   10.08    0.41 
   5   2   4   10.21    0.39 
   5   2   4   10.00    0.44 
  -6  -2  -4    2.67    0.21 
  -6   2  -4    2.28    0.19 
   6   2   4    2.52    0.18 
   6   2   4    2.73    0.22 
   6   2   4    2.64    0.22 
  -7  -2  -4    8.23    0.39 
  -7  -2  -4    8.83    0.38 
  -7   2  -4    8.10    0.40 
   7   2   4    8.58    0.36 
   7   2   4    8.72    0.37 
   7   2   4    8.48    0.40 
  -7   2  -4    8.43    0.32 
  -7   2  -4    8.80    0.36 
  -8  -2  -4   13.39    0.50 
  -8  -2  -4   13.13    0.47 
   8   2   4   13.06    0.53 
   8   2   4   13.97    0.50 
  -8   2  -4   13.14    0.56 
  -8   2  -4   12.13    0.51 
  -8   2  -4   11.67    0.44 
  -8   2  -4   12.79    0.50 
  -9  -2  -4    1.41    0.13 
  -9  -2  -4    1.41    0.13 
  -9  -2  -4    1.30    0.15 
  -9   2  -4    1.43    0.14 
  -9   2  -4    1.62    0.15 
  -9   2  -4    1.32    0.11 
   9   2   4    1.20    0.12 
  -9   2  -4    1.47    0.15 
   9   2   4    1.26    0.18 
   9   2   4    1.34    0.14 
 -10  -2  -4    7.37    0.27 
 -10  -2  -4    7.37    0.29 
 -10  -2  -4    6.75    0.29 
 -10   2  -4    6.43    0.24 
 -10   2  -4    6.27    0.29 
  10   2   4    6.97    0.28 
 -10   2  -4    6.80    0.29 
 -10  -3   4    0.15    0.07 
 -10  -3   4    0.12    0.08 
 -10   3   4    0.07    0.09 
  10   3  -4    0.14    0.08 
  -9  -3   4   -0.02    0.12 
  -9  -3   4    0.05    0.09 
  -9  -3   4    0.04    0.10 
   9   3  -4   -0.01    0.11 
  -9   3   4    0.11    0.10 
   9   3  -4    0.14    0.09 
  -9   3   4    0.06    0.06 
  -8  -3   4   -0.08    0.12 
  -8  -3   4    0.02    0.11 
  -8   3   4    0.00    0.10 
   8   3  -4   -0.05    0.06 
  -8   3   4    0.05    0.10 
  -8   3   4    0.06    0.07 
   8   3  -4    0.06    0.11 
  -8   3   4    0.08    0.07 
  -8   3   4    0.10    0.09 
  -8   3   4    0.11    0.13 
  -8   3   4    0.01    0.09 
   8   3  -4   -0.02    0.09 
   7   3  -4    0.31    0.08 
  -7   3   4    0.07    0.10 
   7   3  -4    0.15    0.11 
  -7   3   4    0.07    0.09 
  -7   3   4    0.31    0.08 
   7   3  -4    0.27    0.10 
   7   3  -4    0.11    0.11 
   7   3  -4    0.14    0.12 
  -7   3   4    0.24    0.10 
   6   3  -4    3.60    0.25 
   6   3  -4    3.77    0.18 
   6   3  -4    3.40    0.24 
  -6   3   4    3.28    0.21 
  -6   3   4    3.32    0.22 
   6   3  -4    3.35    0.24 
   5   3  -4    2.74    0.21 
   5   3  -4    2.76    0.16 
   5   3  -4    3.00    0.21 
  -5   3   4    3.24    0.19 
  -4   3   4   12.56    0.45 
   4   3  -4   11.26    0.46 
   4   3  -4   11.42    0.40 
  -3  -3   4   27.35    1.08 
   3  -3  -4   26.27    1.03 
  -3  -3   4   28.42    1.16 
   3   3  -4   27.98    0.94 
  -3   3   4   26.27    0.93 
   3   3  -4   29.42    1.09 
   2  -3  -4    1.79    0.16 
  -2  -3   4    1.76    0.19 
   2  -3  -4    1.63    0.19 
   2  -3  -4    1.86    0.19 
  -2  -3   4    1.66    0.21 
   2   3  -4    2.03    0.21 
  -1  -3   4    0.19    0.09 
   1  -3  -4    0.10    0.07 
   1  -3  -4    0.08    0.08 
  -1  -3   4    0.24    0.07 
  -1  -3   4    0.21    0.07 
   1  -3  -4    0.21    0.08 
   1  -3  -4    0.11    0.06 
   1   3  -4    0.18    0.07 
   0  -3   4    6.62    0.28 
   0  -3  -4    6.49    0.28 
   0  -3   4    6.28    0.29 
   0  -3  -4    6.32    0.32 
   0  -3  -4    6.71    0.32 
   0  -3  -4    7.01    0.28 
   0   3   4    6.84    0.30 
   0   3   4    6.33    0.27 
   1  -3   4    7.43    0.33 
  -1  -3  -4    7.24    0.38 
  -1  -3  -4    7.73    0.35 
  -1  -3  -4    7.72    0.35 
   1   3   4    7.80    0.36 
   2  -3   4   70.98    2.41 
  -2  -3  -4   74.14    2.48 
  -2  -3  -4   73.73    2.48 
  -2  -3  -4   72.44    2.56 
   2   3   4   71.66    2.46 
  -3  -3  -4   41.31    1.52 
   3  -3   4   41.73    1.46 
  -3  -3  -4   41.92    1.52 
  -3   3  -4   41.02    1.35 
   3   3   4   38.78    1.37 
   4   3   4    5.10    0.21 
   4   3   4    4.96    0.25 
  -4   3  -4    4.99    0.23 
   5   3   4    7.55    0.38 
   5   3   4    7.71    0.36 
  -5   3  -4    8.65    0.34 
   5   3   4    7.88    0.35 
  -5   3  -4    8.12    0.37 
   5   3   4    8.27    0.32 
  -6  -3  -4    1.84    0.18 
   6   3   4    1.65    0.18 
   6   3   4    1.70    0.18 
  -6   3  -4    1.43    0.15 
   6   3   4    1.77    0.19 
   6   3   4    1.61    0.15 
  -7  -3  -4    0.41    0.13 
   7   3   4    0.47    0.15 
   7   3   4    0.52    0.12 
  -7   3  -4    0.45    0.08 
  -7   3  -4    0.45    0.12 
   7   3   4    0.41    0.10 
  -7   3  -4    0.41    0.10 
   7   3   4    0.48    0.13 
  -8  -3  -4   20.59    0.75 
  -8   3  -4   18.97    0.64 
  -8   3  -4   18.98    0.69 
   8   3   4   19.07    0.71 
   8   3   4   20.10    0.68 
  -8   3  -4   20.23    0.81 
  -8   3  -4   20.12    0.73 
  -8   3  -4   20.15    0.77 
   8   3   4   20.69    0.66 
  -8   3  -4   19.98    0.71 
  -9  -3  -4    0.06    0.10 
  -9  -3  -4   -0.04    0.08 
  -9   3  -4   -0.01    0.10 
   9   3   4   -0.01    0.09 
  -9   3  -4    0.12    0.06 
  -9   3  -4    0.00    0.09 
   9   3   4    0.02    0.12 
  -9   3  -4    0.05    0.12 
 -10  -3  -4    3.28    0.19 
 -10  -3  -4    3.60    0.19 
 -10  -3  -4    3.63    0.18 
  10   3   4    3.38    0.18 
 -10   3  -4    3.11    0.18 
 -10   3  -4    3.02    0.17 
 -10  -4   4    0.92    0.11 
  10   4  -4    0.83    0.09 
 -10   4   4    1.18    0.12 
  -9  -4   4   11.01    0.42 
   9   4  -4   10.88    0.40 
  -9   4   4   11.00    0.43 
   9   4  -4   11.17    0.44 
  -9   4   4   11.10    0.47 
   8   4  -4    2.21    0.21 
   8   4  -4    2.17    0.22 
  -8   4   4    2.75    0.19 
  -8   4   4    2.57    0.21 
  -8   4   4    2.15    0.23 
  -8   4   4    2.54    0.23 
  -8   4   4    2.35    0.20 
   8   4  -4    2.54    0.19 
  -8   4   4    2.58    0.20 
   8   4  -4    2.48    0.23 
  -8   4   4    2.27    0.14 
   7   4  -4   14.86    0.57 
   7   4  -4   16.67    0.55 
  -7   4   4   15.62    0.58 
   7   4  -4   16.10    0.66 
  -7   4   4   15.94    0.63 
   7   4  -4   16.88    0.63 
  -7   4   4   14.61    0.65 
  -7   4   4   15.37    0.51 
  -7   4   4   15.44    0.65 
  -7   4   4   16.03    0.58 
  -6   4   4    0.35    0.13 
  -6   4   4    0.41    0.11 
   6   4  -4    0.27    0.11 
   6   4  -4    0.22    0.11 
   6   4  -4    0.25    0.11 
  -6   4   4    0.43    0.10 
   5   4  -4    0.21    0.09 
  -5   4   4    0.11    0.10 
   5   4  -4    0.27    0.10 
  -5   4   4    0.15    0.08 
   5   4  -4    0.24    0.09 
  -5   4   4    0.14    0.08 
  -4   4   4   -0.01    0.06 
  -4   4   4    0.17    0.07 
   4   4  -4    0.01    0.07 
  -4   4   4    0.04    0.09 
  -3  -4   4   12.55    0.61 
   3  -4  -4   12.81    0.56 
  -3   4   4   12.72    0.46 
   3   4  -4   12.36    0.47 
  -2  -4   4    1.01    0.18 
  -2  -4   4    0.89    0.15 
  -2   4   4    0.82    0.09 
   2   4  -4    1.11    0.10 
   2   4  -4    1.00    0.09 
   1  -4  -4    0.94    0.13 
  -1  -4   4    0.93    0.11 
  -1  -4   4    0.86    0.14 
   1   4  -4    0.71    0.07 
   0  -4  -4    8.85    0.41 
   0  -4  -4    8.89    0.36 
   0  -4  -4    9.31    0.36 
  -1  -4  -4    7.47    0.36 
  -1  -4  -4    7.33    0.39 
   1   4   4    7.89    0.36 
  -2  -4  -4   34.66    1.25 
  -2  -4  -4   33.75    1.31 
   2   4   4   32.90    1.12 
  -2   4  -4   33.32    1.15 
  -3   4  -4   43.59    1.48 
   3   4   4   46.77    1.51 
  -4   4  -4   11.18    0.43 
   4   4   4   10.74    0.35 
  -4   4  -4   11.20    0.42 
   4   4   4   11.05    0.45 
  -4   4  -4   11.54    0.47 
   5   4   4    1.91    0.19 
  -5   4  -4    1.33    0.13 
  -5   4  -4    1.13    0.12 
   5   4   4    1.46    0.16 
   5   4   4    1.24    0.16 
   5   4   4    1.25    0.09 
  -5   4  -4    1.12    0.16 
   6   4   4    4.90    0.21 
   6   4   4    5.22    0.32 
  -6   4  -4    5.62    0.33 
   6   4   4    5.12    0.30 
  -6   4  -4    6.28    0.27 
  -6   4  -4    6.08    0.30 
   6   4   4    5.34    0.31 
  -6   4  -4    5.86    0.29 
  -7   4  -4    4.91    0.27 
   7   4   4    4.99    0.32 
  -7   4  -4    4.64    0.25 
   7   4   4    5.08    0.30 
   7   4   4    4.89    0.30 
  -7   4  -4    4.76    0.26 
  -7   4  -4    4.44    0.32 
  -7   4  -4    4.70    0.26 
  -7   4  -4    4.22    0.28 
   7   4   4    4.79    0.25 
  -8   4  -4   -0.01    0.12 
  -8   4  -4    0.01    0.10 
  -8   4  -4   -0.03    0.10 
   8   4   4   -0.07    0.12 
   8   4   4   -0.01    0.10 
   8   4   4   -0.04    0.10 
  -8   4  -4    0.03    0.09 
  -8   4  -4   -0.01    0.10 
  -8   4  -4    0.02    0.09 
  -9  -4  -4    3.88    0.23 
   9   4   4    3.71    0.21 
   9   4   4    4.01    0.25 
  -9   4  -4    3.70    0.21 
  -9   4  -4    3.90    0.22 
  -9   4  -4    4.01    0.22 
  -9   4  -4    3.63    0.22 
  -9   4  -4    4.36    0.30 
 -10  -4  -4    1.07    0.11 
  10   4   4    0.94    0.10 
 -10   4  -4    1.02    0.08 
 -10   4  -4    0.95    0.10 
 -10  -5   4    0.06    0.07 
 -10   5   4    0.11    0.08 
  -9  -5   4    0.46    0.11 
   9   5  -4    0.25    0.12 
  -9   5   4    0.31    0.06 
   9   5  -4    0.35    0.07 
   9   5  -4    0.28    0.08 
   9   5  -4    0.32    0.11 
  -9   5   4    0.40    0.10 
   8   5  -4   11.29    0.55 
   8   5  -4   12.06    0.44 
   8   5  -4   12.84    0.43 
  -8   5   4   12.57    0.40 
   8   5  -4   12.53    0.48 
   8   5  -4   12.97    0.53 
  -8   5   4   12.49    0.47 
  -8   5   4   12.17    0.51 
  -8   5   4   13.04    0.51 
  -8   5   4   12.83    0.48 
  -7   5   4    8.59    0.36 
   7   5  -4    7.01    0.29 
  -7   5   4    7.96    0.28 
   7   5  -4    7.66    0.31 
   7   5  -4    7.22    0.35 
  -7   5   4    7.72    0.38 
   7   5  -4    7.83    0.40 
  -7   5   4    7.53    0.41 
  -7   5   4    8.29    0.34 
  -7   5   4    8.12    0.37 
  -7   5   4    7.66    0.36 
   7   5  -4    7.72    0.39 
   7   5  -4    7.51    0.32 
  -6   5   4    0.60    0.16 
  -6   5   4    0.59    0.11 
   6   5  -4    0.61    0.13 
  -6   5   4    0.57    0.13 
  -6   5   4    0.60    0.11 
  -6   5   4    0.55    0.08 
   6   5  -4    0.76    0.10 
   6   5  -4    0.76    0.15 
   6   5  -4    0.59    0.12 
  -6   5   4    0.69    0.12 
   5   5  -4    0.77    0.14 
  -5   5   4    0.84    0.11 
  -5   5   4    0.95    0.11 
  -5   5   4    0.77    0.15 
  -5   5   4    0.70    0.12 
   5   5  -4    0.69    0.12 
   5   5  -4    0.81    0.12 
   5   5  -4    0.65    0.12 
  -4   5   4    9.58    0.39 
   4   5  -4   10.62    0.42 
  -4   5   4    9.81    0.40 
   4   5  -4   10.52    0.42 
   4   5  -4   10.29    0.43 
  -4   5   4    9.98    0.40 
  -4   5   4    9.93    0.44 
  -3   5   4    0.06    0.09 
   3   5  -4    0.09    0.07 
  -3   5   4    0.03    0.04 
   3   5  -4    0.08    0.06 
   3   5  -4    0.12    0.07 
  -3   5   4    0.00    0.07 
  -3   5   4    0.10    0.05 
   2   5  -4   30.96    1.08 
  -2   5   4   30.12    1.01 
  -2   5   4   29.54    0.98 
   2   5  -4   31.95    1.03 
   1   5  -4    4.52    0.18 
  -1   5   4    4.03    0.17 
   1   5  -4    4.63    0.18 
  -1   5   4    3.60    0.19 
   0  -5  -4   38.45    1.37 
   0   5   4   37.16    1.24 
  -1  -5  -4    0.33    0.12 
   1   5   4    0.29    0.06 
  -2  -5  -4   31.07    1.18 
  -2  -5  -4   30.83    1.18 
   2   5   4   29.58    1.03 
  -3   5  -4    0.46    0.04 
  -3   5  -4    0.44    0.11 
   3   5   4    0.47    0.10 
   3   5   4    0.40    0.09 
  -3   5  -4    0.36    0.06 
   4   5   4    7.10    0.32 
  -4   5  -4    6.03    0.27 
   4   5   4    6.80    0.29 
   4   5   4    7.23    0.33 
  -4   5  -4    6.09    0.26 
  -4   5  -4    6.13    0.33 
   5   5   4    4.64    0.27 
   5   5   4    4.90    0.25 
  -5   5  -4    4.53    0.29 
  -5   5  -4    3.82    0.22 
   5   5   4    4.84    0.29 
  -5   5  -4    4.26    0.22 
   6   5   4    1.64    0.14 
  -6   5  -4    1.53    0.15 
   6   5   4    1.58    0.18 
   6   5   4    2.04    0.21 
  -6   5  -4    1.56    0.15 
  -6   5  -4    1.55    0.15 
   6   5   4    1.65    0.14 
   6   5   4    1.28    0.18 
  -6   5  -4    1.59    0.21 
   7   5   4    4.48    0.30 
   7   5   4    5.50    0.30 
  -7   5  -4    5.19    0.27 
  -7   5  -4    4.91    0.27 
  -7   5  -4    5.13    0.34 
   7   5   4    5.07    0.32 
  -7   5  -4    4.92    0.20 
   7   5   4    4.76    0.24 
  -7   5  -4    5.24    0.27 
  -7   5  -4    4.84    0.26 
  -7   5  -4    4.60    0.25 
   7   5   4    4.80    0.23 
  -8   5  -4    1.96    0.17 
  -8   5  -4    1.99    0.18 
  -8   5  -4    2.12    0.15 
  -8   5  -4    1.88    0.22 
   8   5   4    2.12    0.20 
  -8   5  -4    2.11    0.12 
   8   5   4    1.92    0.17 
  -8   5  -4    1.93    0.18 
  -8   5  -4    2.06    0.18 
   8   5   4    2.18    0.15 
   8   5   4    1.70    0.19 
  -9   5  -4    3.81    0.20 
  -9   5  -4    3.80    0.21 
  -9   5  -4    3.72    0.15 
   9   5   4    3.55    0.18 
  -9   5  -4    3.50    0.20 
   9   5   4    3.46    0.22 
 -10  -5  -4    1.61    0.12 
  -9  -6   4    1.25    0.12 
  -9   6   4    1.51    0.14 
  -9   6   4    1.50    0.07 
   9   6  -4    1.26    0.10 
   8   6  -4    1.63    0.19 
   8   6  -4    1.67    0.14 
  -8   6   4    1.67    0.10 
  -8   6   4    1.48    0.15 
   8   6  -4    1.52    0.13 
  -7   6   4   27.05    1.08 
  -7   6   4   29.39    0.85 
  -7   6   4   29.12    0.98 
   7   6  -4   28.62    0.91 
   7   6  -4   29.80    0.88 
  -7   6   4   28.69    1.01 
   7   6  -4   29.83    0.88 
   7   6  -4   29.74    1.07 
  -7   6   4   29.06    0.99 
   7   6  -4   28.79    1.02 
  -7   6   4   29.26    1.03 
  -6   6   4    3.48    0.16 
  -6   6   4    3.35    0.18 
  -6   6   4    3.49    0.28 
   6   6  -4    4.25    0.27 
  -6   6   4    3.53    0.22 
   6   6  -4    3.75    0.19 
   6   6  -4    4.06    0.19 
   6   6  -4    3.99    0.26 
   6   6  -4    3.82    0.26 
  -6   6   4    3.50    0.22 
  -6   6   4    3.47    0.22 
  -6   6   4    3.35    0.18 
   6   6  -4    4.02    0.21 
  -6   6   4    3.72    0.25 
   5   6  -4    7.73    0.37 
   5   6  -4    7.23    0.37 
  -5   6   4    7.48    0.32 
  -5   6   4    7.24    0.35 
  -5   6   4    7.25    0.32 
  -5   6   4    7.53    0.29 
   5   6  -4    6.77    0.36 
  -5   6   4    7.43    0.39 
  -5   6   4    7.00    0.29 
  -5   6   4    7.18    0.24 
   5   6  -4    7.08    0.35 
  -4   6   4    2.02    0.18 
   4   6  -4    2.19    0.19 
   4   6  -4    1.65    0.16 
   4   6  -4    1.92    0.16 
  -4   6   4    1.80    0.13 
   4   6  -4    1.90    0.17 
  -4   6   4    2.09    0.21 
  -3   6   4    2.15    0.13 
   3   6  -4    2.63    0.16 
  -3   6   4    2.24    0.20 
   3   6  -4    3.05    0.17 
   3   6  -4    2.80    0.20 
   3   6  -4    2.65    0.16 
  -3   6   4    2.38    0.17 
   2   6  -4    0.19    0.06 
  -2   6   4    0.38    0.10 
   2   6  -4    0.25    0.05 
   2   6  -4    0.23    0.06 
   2   6  -4    0.25    0.05 
   1   6  -4    0.64    0.06 
  -1   6   4    0.57    0.11 
   1   6  -4    0.58    0.11 
   0   6   4    1.96    0.16 
   0   6   4    1.81    0.11 
   0   6  -4    2.10    0.17 
   1   6   4    0.14    0.04 
   1   6   4    0.12    0.04 
   1   6   4    0.10    0.05 
  -1   6  -4    0.04    0.09 
   1   6   4    0.17    0.10 
   2   6   4    1.39    0.12 
  -2   6  -4    1.49    0.17 
   2   6   4    1.58    0.13 
   3   6   4    0.55    0.10 
   3   6   4    0.52    0.12 
   3   6   4    0.48    0.10 
  -3   6  -4    0.58    0.13 
  -4   6  -4    4.82    0.30 
   4   6   4    4.53    0.27 
  -4   6  -4    4.53    0.20 
   4   6   4    4.40    0.28 
   4   6   4    4.32    0.26 
   5   6   4   12.15    0.54 
   5   6   4   12.52    0.44 
   5   6   4   13.05    0.53 
  -5   6  -4   13.13    0.49 
  -5   6  -4   13.00    0.39 
  -5   6  -4   12.95    0.58 
  -5   6  -4   13.17    0.48 
   5   6   4   12.79    0.56 
  -6   6  -4    9.80    0.50 
   6   6   4    9.91    0.37 
   6   6   4   10.13    0.46 
   6   6   4    9.64    0.36 
  -6   6  -4   10.05    0.42 
  -6   6  -4   10.39    0.32 
  -6   6  -4   10.30    0.41 
  -6   6  -4    9.73    0.40 
   6   6   4   10.53    0.47 
  -6   6  -4   10.10    0.41 
  -7   6  -4    0.56    0.06 
   7   6   4    0.58    0.10 
   7   6   4    0.52    0.09 
   7   6   4    0.65    0.15 
  -7   6  -4    0.64    0.12 
  -7   6  -4    0.60    0.11 
   7   6   4    0.40    0.13 
  -7   6  -4    0.60    0.10 
  -7   6  -4    0.64    0.16 
  -7   6  -4    0.58    0.12 
   8   6   4    1.48    0.13 
  -8   6  -4    1.39    0.14 
  -8   6  -4    1.47    0.09 
  -8   6  -4    1.62    0.20 
  -8   6  -4    1.62    0.14 
  -8   6  -4    1.65    0.15 
   8   6   4    1.55    0.13 
   8   6   4    1.31    0.17 
   9   6   4    0.07    0.05 
  -9   6  -4    0.08    0.07 
  -9   6  -4    0.02    0.06 
   9   6   4    0.02    0.06 
  -9   6  -4   -0.15    0.06 
  -9  -7   4    0.09    0.08 
  -9   7   4    0.09    0.07 
  -9   7   4    0.00    0.03 
   9   7  -4   -0.01    0.05 
   8   7  -4    4.17    0.19 
   8   7  -4    4.26    0.27 
  -8   7   4    4.35    0.22 
   8   7  -4    4.37    0.18 
   7   7  -4    3.87    0.18 
   7   7  -4    3.94    0.21 
  -7   7   4    4.00    0.22 
   7   7  -4    4.18    0.28 
  -7   7   4    3.69    0.23 
   7   7  -4    3.98    0.25 
   6   7  -4    0.36    0.11 
  -6   7   4    0.53    0.13 
   6   7  -4    0.28    0.09 
   6   7  -4    0.45    0.11 
  -6   7   4    0.58    0.05 
   6   7  -4    0.42    0.08 
  -6   7   4    0.41    0.15 
  -6   7   4    0.47    0.11 
  -6   7   4    0.39    0.10 
   6   7  -4    0.37    0.13 
   6   7  -4    0.40    0.11 
  -5   7   4   12.07    0.47 
  -5   7   4   11.81    0.55 
  -5   7   4   11.99    0.47 
   5   7  -4   12.61    0.52 
   5   7  -4   12.60    0.53 
   5   7  -4   12.50    0.43 
   5   7  -4   12.33    0.51 
   5   7  -4   11.78    0.50 
  -5   7   4   12.32    0.36 
   5   7  -4   12.62    0.41 
  -4   7   4   20.66    0.74 
   4   7  -4   20.95    0.80 
   4   7  -4   21.96    0.77 
   4   7  -4   22.10    0.78 
  -4   7   4   20.61    0.82 
   4   7  -4   21.42    0.78 
  -3   7   4   17.10    0.69 
   3   7  -4   18.46    0.62 
   3   7  -4   17.51    0.62 
   3   7  -4   16.84    0.64 
   3   7  -4   16.86    0.65 
   3   7  -4   17.27    0.63 
  -2   7   4   26.01    0.93 
   2   7  -4   24.37    0.88 
  -1   7   4    0.29    0.11 
   1   7  -4    0.31    0.12 
   0   7  -4    3.77    0.25 
   0   7   4    4.35    0.25 
  -1   7  -4    0.39    0.11 
   1   7   4    0.58    0.08 
   2   7   4    4.03    0.21 
   2   7   4    4.04    0.16 
   2   7   4    3.90    0.22 
  -2   7  -4    4.07    0.27 
  -2   7  -4    3.88    0.21 
   3   7   4    0.91    0.12 
  -3   7  -4    0.61    0.10 
  -3   7  -4    0.61    0.14 
   3   7   4    1.05    0.10 
   3   7   4    1.27    0.13 
   3   7   4    0.84    0.15 
   4   7   4   10.15    0.46 
  -4   7  -4   10.40    0.35 
   4   7   4   10.44    0.44 
   4   7   4   10.66    0.45 
  -4   7  -4   10.25    0.50 
  -4   7  -4   10.94    0.42 
  -4   7  -4   10.55    0.35 
   5   7   4    1.17    0.12 
   5   7   4    0.89    0.16 
  -5   7  -4    1.09    0.14 
   5   7   4    1.23    0.16 
   5   7   4    1.21    0.15 
  -5   7  -4    1.12    0.09 
  -5   7  -4    1.39    0.15 
  -5   7  -4    1.07    0.19 
   5   7   4    1.15    0.11 
  -5   7  -4    1.35    0.15 
  -6   7  -4    0.07    0.05 
  -6   7  -4    0.14    0.14 
   6   7   4    0.03    0.07 
   6   7   4    0.03    0.10 
   6   7   4    0.10    0.10 
  -6   7  -4    0.12    0.09 
   6   7   4    0.07    0.11 
  -6   7  -4    0.04    0.09 
   6   7   4    0.02    0.08 
  -6   7  -4    0.03    0.09 
  -7   7  -4    3.54    0.29 
   7   7   4    3.55    0.25 
  -7   7  -4    3.89    0.21 
  -7   7  -4    3.79    0.22 
  -7   7  -4    3.75    0.22 
   7   7   4    3.29    0.18 
   7   7   4    3.58    0.27 
  -7   7  -4    3.72    0.16 
  -8   7  -4    0.47    0.09 
  -8   7  -4    0.30    0.08 
   8   7   4    0.14    0.10 
  -8   7  -4    0.26    0.09 
  -8   7  -4    0.38    0.06 
   8   7   4    0.28    0.06 
   9   7   4    1.63    0.10 
  -9   7  -4    1.47    0.11 
  -9   7  -4    1.24    0.11 
   8   8  -4    0.05    0.07 
   8   8  -4    0.05    0.05 
  -8   8   4   -0.02    0.07 
  -7   8   4    3.21    0.12 
  -7   8   4    3.20    0.18 
  -7   8   4    3.19    0.12 
   7   8  -4    2.97    0.17 
   7   8  -4    2.86    0.15 
   7   8  -4    2.86    0.23 
  -7   8   4    3.21    0.19 
  -6   8   4    3.73    0.22 
   6   8  -4    3.61    0.20 
   6   8  -4    3.77    0.17 
  -6   8   4    3.73    0.21 
   6   8  -4    3.99    0.27 
  -6   8   4    3.80    0.15 
   5   8  -4    1.15    0.12 
  -5   8   4    1.04    0.18 
  -5   8   4    1.36    0.08 
   5   8  -4    1.18    0.14 
   5   8  -4    1.17    0.17 
   5   8  -4    1.29    0.11 
  -5   8   4    1.46    0.14 
  -5   8   4    1.44    0.15 
  -4   8   4   29.76    0.92 
  -4   8   4   28.74    1.09 
   4   8  -4   30.34    1.06 
   4   8  -4   29.64    0.86 
  -4   8   4   28.96    0.98 
  -4   8   4   29.36    0.99 
   4   8  -4   27.95    0.98 
   4   8  -4   28.12    1.01 
   4   8  -4   29.65    0.89 
   3   8  -4   10.67    0.34 
   3   8  -4   11.06    0.43 
  -3   8   4   10.68    0.43 
  -3   8   4   11.10    0.51 
   3   8  -4   11.23    0.42 
  -2   8   4    1.27    0.18 
  -2   8   4    1.30    0.14 
  -2   8   4    1.29    0.13 
   2   8  -4    1.13    0.13 
  -1   8   4    9.16    0.43 
  -1   8   4    8.72    0.37 
   1   8  -4    8.98    0.37 
  -1   8   4    9.64    0.37 
   1   8  -4    8.31    0.36 
   1   8  -4    8.59    0.43 
   0   8   4    0.28    0.12 
   0   8  -4    0.40    0.10 
   0   8   4    0.24    0.09 
   0   8  -4    0.21    0.12 
   1   8   4    0.16    0.09 
  -1   8  -4    0.11    0.08 
  -1   8  -4    0.14    0.11 
  -1   8  -4    0.06    0.07 
  -2   8  -4    3.03    0.19 
  -2   8  -4    2.94    0.25 
   2   8   4    3.00    0.20 
  -2   8  -4    3.09    0.19 
   3   8   4    7.21    0.37 
   3   8   4    7.59    0.31 
  -3   8  -4    7.66    0.33 
   3   8   4    7.75    0.33 
   3   8   4    7.65    0.26 
   3   8   4    7.76    0.32 
  -3   8  -4    7.33    0.32 
  -3   8  -4    7.04    0.40 
  -4   8  -4    4.97    0.33 
  -4   8  -4    5.67    0.28 
   4   8   4    5.26    0.24 
   4   8   4    4.79    0.31 
  -4   8  -4    5.36    0.27 
   4   8   4    5.10    0.22 
  -4   8  -4    5.66    0.27 
   4   8   4    4.93    0.21 
   4   8   4    5.37    0.28 
  -5   8  -4    0.13    0.09 
   5   8   4    0.12    0.08 
   5   8   4    0.03    0.07 
  -5   8  -4    0.12    0.12 
  -5   8  -4    0.10    0.09 
  -5   8  -4    0.07    0.09 
   5   8   4    0.03    0.11 
   5   8   4    0.10    0.09 
   5   8   4    0.11    0.07 
   6   8   4    3.15    0.19 
   6   8   4    3.31    0.17 
   6   8   4    3.64    0.20 
  -6   8  -4    3.97    0.29 
  -6   8  -4    3.66    0.22 
  -6   8  -4    3.84    0.22 
   6   8   4    2.83    0.25 
  -6   8  -4    3.77    0.21 
  -7   8  -4    0.20    0.08 
   7   8   4    0.16    0.06 
   7   8   4    0.10    0.11 
  -7   8  -4    0.28    0.09 
  -7   8  -4    0.23    0.08 
   7   8   4    0.22    0.07 
   8   8   4   -0.01    0.05 
  -8   8  -4   -0.01    0.06 
  -8   8  -4    0.04    0.06 
  -8   8  -4    0.09    0.07 
  -8   9   4    0.36    0.07 
   7   9  -4    5.25    0.21 
  -7   9   4    5.16    0.23 
  -6   9   4    1.48    0.13 
  -6   9   4    1.43    0.13 
   6   9  -4    1.43    0.12 
   6   9  -4    1.48    0.10 
   6   9  -4    1.44    0.18 
  -5   9   4   -0.02    0.09 
   5   9  -4   -0.04    0.10 
   5   9  -4    0.02    0.08 
  -5   9   4    0.14    0.08 
   5   9  -4   -0.01    0.04 
  -4   9   4    0.06    0.08 
   4   9  -4    0.14    0.05 
  -4   9   4    0.02    0.09 
   4   9  -4    0.16    0.09 
   4   9  -4    0.08    0.09 
  -4   9   4    0.05    0.12 
  -3   9   4    0.71    0.11 
  -3   9   4    0.71    0.11 
   3   9  -4    0.63    0.10 
  -3   9   4    0.73    0.12 
   3   9  -4    0.79    0.12 
  -3   9   4    0.91    0.12 
  -3   9   4    0.76    0.16 
  -2   9   4    0.54    0.10 
  -2   9   4    0.58    0.11 
   2   9  -4    0.29    0.09 
  -2   9   4    0.59    0.11 
   2   9  -4    0.47    0.10 
  -2   9   4    0.48    0.14 
  -2   9   4    0.57    0.11 
   2   9  -4    0.30    0.10 
  -2   9   4    0.55    0.12 
  -1   9   4    1.30    0.12 
  -1   9   4    1.43    0.14 
   1   9  -4    1.40    0.14 
  -1   9   4    1.22    0.14 
  -1   9   4    1.16    0.18 
   1   9  -4    1.33    0.13 
   1   9  -4    1.05    0.13 
  -1   9   4    1.02    0.13 
   0   9   4   17.72    0.60 
   0   9  -4   16.34    0.59 
   0   9   4   16.21    0.52 
   0   9   4   16.55    0.58 
   0   9  -4   15.07    0.67 
   0   9  -4   16.00    0.61 
   0   9  -4   16.51    0.58 
   0   9  -4   15.52    0.59 
   0   9  -4   15.89    0.59 
   0   9   4   15.95    0.55 
  -1   9  -4    0.44    0.10 
  -1   9  -4    0.68    0.12 
   1   9   4    0.64    0.11 
  -1   9  -4    0.81    0.12 
   1   9   4    0.45    0.10 
  -1   9  -4    0.53    0.11 
  -1   9  -4    0.67    0.11 
   1   9   4    0.74    0.10 
   1   9   4    0.62    0.12 
  -1   9  -4    0.45    0.14 
   2   9   4    8.95    0.39 
  -2   9  -4    9.65    0.41 
   2   9   4    9.89    0.35 
  -2   9  -4    9.93    0.49 
  -2   9  -4    9.94    0.40 
   2   9   4   10.02    0.40 
  -2   9  -4   10.21    0.40 
  -2   9  -4   10.15    0.39 
   2   9   4    9.65    0.38 
  -2   9  -4   10.01    0.40 
   3   9   4    4.37    0.25 
   3   9   4    4.41    0.17 
  -3   9  -4    4.91    0.25 
  -3   9  -4    4.72    0.24 
  -3   9  -4    4.67    0.26 
  -3   9  -4    4.76    0.25 
   3   9   4    4.58    0.24 
  -3   9  -4    4.83    0.32 
   3   9   4    4.86    0.23 
  -4   9  -4    0.10    0.09 
   4   9   4    0.11    0.05 
  -4   9  -4    0.07    0.09 
   4   9   4    0.07    0.08 
   4   9   4    0.16    0.06 
  -4   9  -4   -0.05    0.11 
   4   9   4    0.32    0.12 
  -4   9  -4    0.25    0.10 
  -5   9  -4    0.96    0.13 
   5   9   4    1.13    0.11 
   5   9   4    1.09    0.08 
   5   9   4    1.26    0.17 
  -5   9  -4    0.96    0.12 
  -5   9  -4    1.12    0.18 
  -5   9  -4    1.02    0.12 
   6   9   4    0.41    0.12 
  -6   9  -4    0.54    0.10 
   6   9   4    0.53    0.09 
   6   9   4    0.52    0.06 
  -6   9  -4    0.64    0.10 
  -6   9  -4    0.58    0.10 
  -7   9  -4    0.12    0.07 
   7   9   4    0.17    0.05 
  -7   9  -4    0.09    0.07 
  -7   9  -4    0.05    0.07 
   7   9   4    0.12    0.06 
  -7  10   4    0.08    0.05 
   7  10  -4    0.03    0.05 
   6  10  -4    0.61    0.09 
  -6  10   4    0.32    0.08 
   5  10  -4    0.99    0.10 
  -5  10   4    0.89    0.11 
  -5  10   4    0.86    0.10 
  -4  10   4    1.98    0.16 
   4  10  -4    2.06    0.16 
   4  10  -4    2.09    0.15 
  -4  10   4    1.99    0.16 
  -3  10   4    0.27    0.13 
   3  10  -4    0.34    0.09 
  -3  10   4    0.22    0.09 
  -3  10   4    0.34    0.08 
  -3  10   4    0.30    0.10 
   3  10  -4    0.35    0.09 
  -2  10   4    6.25    0.35 
   2  10  -4    5.37    0.25 
   2  10  -4    5.49    0.27 
   2  10  -4    5.24    0.26 
  -2  10   4    5.82    0.27 
  -2  10   4    5.72    0.26 
  -2  10   4    5.48    0.27 
  -2  10   4    5.50    0.25 
  -1  10   4    0.04    0.08 
   1  10  -4    0.00    0.08 
  -1  10   4   -0.03    0.07 
   1  10  -4    0.04    0.08 
  -1  10   4    0.14    0.09 
   0  10   4    8.46    0.37 
   0  10  -4    8.38    0.36 
   0  10   4    8.59    0.34 
   0  10  -4    8.85    0.36 
  -1  10  -4    0.17    0.09 
   1  10   4    0.58    0.11 
  -1  10  -4    0.32    0.10 
  -1  10  -4    0.26    0.13 
   1  10   4    0.52    0.09 
   1  10   4    0.60    0.11 
   1  10   4    0.55    0.10 
  -1  10  -4    0.25    0.10 
  -1  10  -4    0.28    0.09 
   2  10   4    4.20    0.22 
   2  10   4    3.98    0.20 
   2  10   4    3.77    0.23 
   2  10   4    3.86    0.22 
  -2  10  -4    4.02    0.22 
  -2  10  -4    3.64    0.22 
  -2  10  -4    4.11    0.23 
  -2  10  -4    4.28    0.30 
  -2  10  -4    3.68    0.22 
  -2  10  -4    3.92    0.21 
  -3  10  -4   25.51    0.95 
  -3  10  -4   25.39    0.88 
   3  10   4   23.81    0.83 
   3  10   4   24.91    0.75 
  -3  10  -4   24.34    0.84 
  -3  10  -4   23.59    0.84 
  -4  10  -4    2.09    0.17 
  -4  10  -4    2.20    0.16 
  -4  10  -4    2.28    0.17 
  -4  10  -4    2.35    0.23 
   4  10   4    2.09    0.15 
   5  10   4    0.25    0.08 
  -5  10  -4    0.32    0.08 
  -5  10  -4    0.34    0.08 
  -5  10  -4    0.39    0.09 
  -6  10  -4    0.37    0.08 
   6  10   4    0.38    0.07 
  -6  10  -4    0.25    0.07 
  -6  10  -4    0.40    0.08 
  -5  11   4    0.23    0.07 
   5  11  -4    0.42    0.07 
  -4  11   4    2.56    0.15 
  -4  11   4    2.57    0.16 
   4  11  -4    2.53    0.16 
   4  11  -4    2.65    0.15 
   3  11  -4    0.09    0.08 
  -3  11   4    0.16    0.08 
  -3  11   4    0.14    0.07 
   3  11  -4    0.09    0.07 
  -2  11   4    0.30    0.08 
   2  11  -4    0.38    0.09 
  -2  11   4    0.37    0.08 
  -2  11   4    0.33    0.09 
   2  11  -4    0.33    0.08 
  -1  11   4    7.23    0.29 
  -1  11   4    6.97    0.31 
   1  11  -4    7.31    0.31 
   1  11  -4    7.24    0.31 
   0  11  -4    2.52    0.17 
   0  11   4    2.06    0.16 
   0  11  -4    2.41    0.18 
   0  11   4    2.25    0.18 
   1  11   4    0.91    0.12 
  -1  11  -4    0.62    0.11 
  -1  11  -4    0.70    0.10 
   1  11   4    0.77    0.10 
   1  11   4    0.85    0.10 
  -2  11  -4    0.10    0.08 
  -2  11  -4    0.03    0.11 
  -2  11  -4    0.02    0.08 
   2  11   4    0.07    0.07 
   2  11   4    0.01    0.08 
   3  11   4    0.03    0.08 
   3  11   4   -0.06    0.07 
  -3  11  -4   -0.04    0.07 
  -3  11  -4    0.00    0.08 
  -4  11  -4    0.41    0.09 
  -4  11  -4    0.47    0.09 
  -4  11  -4    0.53    0.09 
   4  11   4    0.54    0.09 
  -5  11  -4    0.71    0.08 
  -5  11  -4    0.74    0.09 
  -5  11  -4    0.66    0.08 
   5  11   4    0.59    0.07 
   3  12  -4    0.95    0.09 
   2  12  -4    1.87    0.13 
  -2  12   4    1.69    0.12 
  -1  12   4    3.19    0.17 
   1  12  -4    3.17    0.18 
  -1  12   4    3.41    0.17 
   0  12   4    5.62    0.25 
   0  12   4    5.75    0.23 
   1  12   4    3.41    0.18 
   2  12   4    4.75    0.19 
   3  12   4    0.75    0.08 
   4  12   4    1.17    0.09 
 -11   0   5    0.09    0.07 
 -10   0   5    0.07    0.07 
 -10   0   5    0.10    0.07 
 -10   0   5    0.05    0.09 
 -10   0   5   -0.02    0.09 
  10   0  -5    0.02    0.11 
  -9   0   5    0.18    0.10 
   9   0  -5    0.10    0.13 
  -9   0   5   -0.02    0.11 
   9   0  -5    0.19    0.11 
  -9   0   5    0.05    0.08 
  -8   0   5    0.13    0.11 
  -8   0   5    0.15    0.08 
  -8   0   5    0.03    0.09 
  -8   0   5    0.18    0.12 
   8   0  -5   -0.01    0.12 
  -7   0   5    0.12    0.08 
  -7   0   5    0.04    0.10 
   7   0  -5   -0.09    0.11 
  -6   0   5    0.16    0.08 
  -6   0   5    0.03    0.09 
   6   0  -5    0.19    0.12 
  -5   0   5   -0.05    0.07 
  -5   0   5   -0.05    0.07 
  -4   0   5    0.08    0.10 
   4   0  -5    0.04    0.10 
  -4   0   5    0.08    0.14 
  -3   0   5   -0.06    0.09 
   3   0  -5    0.09    0.09 
  -3   0   5    0.06    0.12 
  -2   0   5    0.05    0.09 
   2   0  -5   -0.03    0.08 
   2   0  -5    0.03    0.08 
   1   0  -5    0.11    0.08 
  -1   0   5    0.08    0.07 
   1   0  -5    0.10    0.08 
  -1   0   5    0.04    0.08 
   1   0  -5    0.12    0.07 
  -1   0   5    0.16    0.09 
   0   0  -5    0.21    0.09 
   0   0   5    0.25    0.09 
   0   0   5    0.11    0.07 
   0   0  -5    0.22    0.08 
   0   0  -5    0.14    0.07 
  -1   0  -5   -0.03    0.07 
   1   0   5   -0.01    0.07 
   1   0   5    0.01    0.08 
  -1   0  -5    0.09    0.07 
  -1   0  -5    0.05    0.06 
   1   0   5    0.01    0.07 
  -2   0  -5    0.26    0.11 
  -2   0  -5    0.23    0.09 
   2   0   5    0.07    0.09 
   2   0   5    0.17    0.09 
   3   0   5    0.01    0.09 
  -3   0  -5    0.04    0.11 
  -3   0  -5    0.00    0.07 
   4   0   5    0.07    0.11 
  -4   0  -5    0.07    0.12 
  -4   0  -5   -0.11    0.07 
  -4   0  -5   -0.02    0.07 
  -5   0  -5    0.03    0.06 
  -5   0  -5    0.03    0.07 
   6   0   5    0.04    0.12 
  -6   0  -5    0.01    0.09 
  -6   0  -5   -0.01    0.07 
  -6   0  -5    0.04    0.08 
  -7   0  -5    0.06    0.07 
  -7   0  -5    0.14    0.11 
   7   0   5    0.03    0.13 
  -8   0  -5   -0.01    0.10 
  -8   0  -5    0.01    0.08 
  -8   0  -5   -0.03    0.06 
   8   0   5   -0.04    0.14 
  -9   0  -5    0.09    0.09 
   9   0   5   -0.01    0.11 
  -9   0  -5   -0.08    0.09 
  -9   0  -5   -0.09    0.07 
   9   0   5    0.06    0.14 
 -10   0  -5    0.04    0.07 
 -10   0  -5    0.07    0.08 
 -10   0  -5    0.19    0.09 
 -10   0  -5    0.04    0.08 
 -11  -1   5    0.12    0.07 
 -11   1   5    0.05    0.07 
 -10  -1   5    4.07    0.20 
 -10  -1   5    3.97    0.24 
 -10  -1   5    3.99    0.22 
 -10  -1   5    4.01    0.20 
  10   1  -5    3.90    0.21 
  10   1  -5    4.33    0.27 
 -10   1   5    4.04    0.22 
 -10   1   5    4.03    0.22 
 -10   1   5    4.13    0.19 
 -10   1   5    4.20    0.19 
  -9  -1   5    6.83    0.28 
  -9  -1   5    6.57    0.32 
  -9  -1   5    7.12    0.34 
  -9  -1   5    6.74    0.30 
   9   1  -5    7.21    0.31 
  -9   1   5    6.76    0.31 
   9   1  -5    6.86    0.32 
   9   1  -5    7.25    0.37 
  -9   1   5    6.52    0.28 
  -9   1   5    7.07    0.32 
  -8  -1   5    1.26    0.17 
  -8  -1   5    1.28    0.14 
  -8  -1   5    1.08    0.13 
  -8  -1   5    1.50    0.16 
  -8   1   5    1.08    0.16 
   8   1  -5    1.33    0.15 
  -8   1   5    1.17    0.18 
   8   1  -5    1.24    0.18 
  -8   1   5    1.16    0.12 
  -8   1   5    1.30    0.15 
   8   1  -5    1.12    0.15 
  -7  -1   5    6.23    0.29 
  -7  -1   5    5.92    0.18 
   7   1  -5    6.47    0.30 
  -7   1   5    5.67    0.29 
  -7   1   5    6.24    0.33 
  -7   1   5    5.49    0.24 
  -6  -1   5    0.04    0.09 
   6   1  -5    0.13    0.11 
  -6   1   5    0.01    0.08 
  -6   1   5    0.02    0.06 
  -6   1   5    0.08    0.09 
   6   1  -5    0.12    0.08 
   5   1  -5    0.21    0.09 
  -5   1   5    0.40    0.08 
  -5   1   5    0.15    0.09 
  -4  -1   5   11.31    0.59 
  -4  -1   5   11.00    0.65 
   4  -1  -5   12.33    0.58 
  -4   1   5   11.90    0.45 
   4   1  -5   12.26    0.58 
   3  -1  -5   18.50    0.75 
  -3  -1   5   18.58    0.83 
  -3  -1   5   19.78    0.78 
  -3   1   5   18.49    0.72 
   3   1  -5   18.64    0.75 
  -3   1   5   17.98    0.81 
   2  -1  -5  107.49    3.56 
   2  -1  -5  109.22    3.55 
  -2  -1   5  109.41    3.58 
  -2   1   5  107.09    3.54 
   2   1  -5  107.81    3.56 
   2   1  -5  105.87    3.55 
  -2   1   5  106.42    3.67 
  -1  -1   5   68.47    2.24 
   1  -1  -5   65.00    2.17 
   1  -1  -5   65.91    2.17 
  -1  -1   5   62.93    2.16 
   1  -1  -5   63.18    2.23 
  -1  -1   5   63.75    2.17 
  -1   1   5   64.17    2.16 
  -1   1   5   63.44    2.16 
   1   1  -5   66.09    2.16 
  -1   1   5   66.28    2.23 
   1   1  -5   66.09    2.15 
   0  -1  -5    4.83    0.24 
   0  -1  -5    4.83    0.24 
   0  -1   5    4.28    0.22 
   0  -1   5    5.03    0.25 
   0  -1  -5    4.66    0.26 
   0  -1  -5    4.47    0.25 
   0  -1   5    4.98    0.23 
   0  -1   5    4.63    0.25 
   0   1   5    4.77    0.26 
   0   1   5    4.50    0.23 
   0   1  -5    4.76    0.24 
   0   1  -5    4.95    0.20 
   0   1   5    4.83    0.23 
   0   1   5    4.64    0.25 
   0   1  -5    4.78    0.25 
   0   1  -5    4.56    0.21 
   1  -1   5    9.54    0.42 
  -1  -1  -5   10.40    0.43 
   1  -1   5    9.54    0.41 
  -1  -1  -5   10.07    0.44 
   1  -1   5   11.00    0.44 
   1  -1   5   10.40    0.41 
  -1  -1  -5   10.44    0.45 
  -1   1  -5    9.49    0.42 
   1   1   5   10.39    0.45 
   1   1   5    9.60    0.43 
   1   1   5    9.65    0.41 
  -1   1  -5   10.37    0.37 
  -1   1  -5   10.22    0.43 
  -1   1  -5   10.30    0.38 
   2  -1   5    5.13    0.31 
  -2  -1  -5    4.88    0.29 
   2  -1   5    5.53    0.32 
  -2  -1  -5    4.66    0.32 
   2  -1   5    5.33    0.29 
   2   1   5    4.25    0.27 
  -2   1  -5    5.47    0.24 
  -2   1  -5    5.44    0.30 
  -3  -1  -5   13.49    0.62 
   3  -1   5   14.46    0.62 
  -3  -1  -5   13.77    0.67 
   3  -1   5   14.49    0.65 
  -3   1  -5   14.04    0.64 
   3   1   5   14.15    0.62 
  -4  -1  -5   22.38    0.94 
  -4  -1  -5   22.97    1.02 
   4  -1   5   21.55    0.94 
   4   1   5   22.64    0.95 
  -4   1  -5   22.55    0.79 
  -5   1  -5    0.21    0.07 
  -5   1  -5    0.24    0.08 
  -6  -1  -5    1.93    0.17 
  -6  -1  -5    2.38    0.19 
  -6   1  -5    1.91    0.17 
   6   1   5    2.59    0.22 
  -6   1  -5    1.71    0.12 
  -6   1  -5    1.96    0.17 
  -7  -1  -5    1.08    0.14 
  -7  -1  -5    1.15    0.16 
  -7   1  -5    1.38    0.16 
  -7   1  -5    1.45    0.10 
  -7   1  -5    1.67    0.13 
   7   1   5    1.08    0.16 
   7   1   5    1.43    0.19 
  -8  -1  -5    3.17    0.21 
  -8  -1  -5    3.30    0.20 
  -8  -1  -5    3.29    0.24 
  -8   1  -5    4.10    0.24 
  -8   1  -5    3.93    0.20 
   8   1   5    3.55    0.24 
  -8   1  -5    3.62    0.21 
   8   1   5    3.19    0.27 
  -8   1  -5    4.11    0.27 
  -9  -1  -5    5.33    0.28 
  -9  -1  -5    5.20    0.21 
  -9  -1  -5    5.12    0.25 
  -9   1  -5    5.73    0.28 
   9   1   5    5.21    0.28 
  -9   1  -5    5.62    0.24 
   9   1   5    5.61    0.35 
  -9   1  -5    5.70    0.27 
 -10  -1  -5    1.53    0.15 
 -10  -1  -5    1.55    0.13 
 -10  -1  -5    1.48    0.16 
 -10  -1  -5    1.56    0.15 
 -10   1  -5    1.37    0.13 
 -10   1  -5    1.38    0.13 
 -10   1  -5    1.37    0.12 
  10   1   5    1.62    0.13 
 -10  -2   5   -0.03    0.07 
 -10  -2   5   -0.04    0.08 
 -10  -2   5    0.02    0.07 
 -10   2   5    0.09    0.06 
  10   2  -5    0.07    0.08 
  10   2  -5    0.14    0.12 
 -10   2   5    0.01    0.08 
  -9  -2   5    0.06    0.10 
  -9  -2   5    0.17    0.09 
  -9  -2   5    0.01    0.08 
  -9  -2   5    0.00    0.12 
  -9   2   5    0.04    0.07 
   9   2  -5   -0.03    0.09 
  -9   2   5   -0.01    0.09 
  -9   2   5    0.05    0.10 
   9   2  -5    0.15    0.13 
  -9   2   5    0.01    0.07 
   9   2  -5    0.06    0.07 
  -8  -2   5    9.07    0.41 
  -8  -2   5    9.95    0.44 
  -8  -2   5    9.76    0.41 
  -8   2   5   10.61    0.41 
  -8   2   5   10.78    0.37 
  -8   2   5   10.99    0.47 
   8   2  -5    9.61    0.40 
  -8   2   5   10.04    0.40 
   8   2  -5    9.79    0.40 
   8   2  -5    9.23    0.44 
   7   2  -5   12.11    0.45 
   7   2  -5   11.14    0.43 
  -7   2   5   11.23    0.44 
  -7   2   5   11.61    0.50 
  -7   2   5   11.63    0.41 
   7   2  -5   11.47    0.48 
  -6   2   5    2.08    0.17 
   6   2  -5    2.21    0.19 
   6   2  -5    2.14    0.16 
   6   2  -5    2.52    0.22 
  -6   2   5    1.83    0.17 
   6   2  -5    2.23    0.21 
  -6   2   5    1.85    0.10 
   5   2  -5   27.25    1.03 
  -5   2   5   30.54    0.92 
  -5   2   5   30.87    1.03 
   5   2  -5   28.85    0.95 
   4  -2  -5   51.32    1.85 
  -4  -2   5   49.47    1.88 
  -4   2   5   49.99    1.68 
   4   2  -5   51.58    1.70 
  -3  -2   5   21.00    0.89 
   3  -2  -5   21.62    0.86 
  -3  -2   5   22.33    0.96 
   3   2  -5   23.00    0.92 
   2  -2  -5   54.99    1.97 
   2  -2  -5   53.62    1.91 
  -2  -2   5   57.44    2.00 
  -2  -2   5   56.22    2.00 
  -2  -2   5   54.35    1.93 
   2  -2  -5   55.32    1.91 
   2   2  -5   57.53    1.86 
  -2   2   5   53.26    1.96 
   2   2  -5   60.01    1.93 
  -1  -2   5  809.42   26.19 
  -1  -2   5  842.71   26.83 
   1  -2  -5  807.38   26.30 
  -1  -2   5  778.75   26.26 
   1  -2  -5  781.22   26.81 
   1  -2  -5  821.75   26.20 
   1  -2  -5  810.81   25.77 
  -1   2   5  828.34   25.82 
   1   2  -5  861.66   25.90 
   0  -2   5   22.99    0.87 
   0  -2  -5   24.48    0.87 
   0  -2  -5   24.49    0.91 
   0  -2  -5   25.50    0.88 
   0  -2  -5   25.86    0.90 
   0  -2   5   25.54    0.85 
   0  -2   5   24.69    0.90 
   0  -2   5   23.79    0.85 
   0   2   5   25.21    0.88 
   0   2  -5   23.77    0.85 
   1  -2   5   74.34    2.33 
   1  -2   5   71.37    2.33 
  -1  -2  -5   68.49    2.36 
   1  -2   5   70.99    2.33 
  -1  -2  -5   70.38    2.44 
  -1  -2  -5   68.11    2.36 
   1  -2   5   70.75    2.41 
   1   2   5   69.78    2.35 
   1   2   5   71.48    2.33 
  -2  -2  -5    0.08    0.09 
   2  -2   5    0.22    0.09 
   2  -2   5    0.22    0.10 
   2  -2   5    0.25    0.11 
  -2  -2  -5    0.21    0.12 
   2   2   5    0.22    0.09 
   2   2   5    0.16    0.10 
  -2   2  -5    0.24    0.09 
  -3  -2  -5   20.71    0.83 
   3  -2   5   19.65    0.80 
  -3  -2  -5   18.94    0.87 
   3   2   5   19.49    0.78 
   4  -2   5    1.52    0.22 
  -4  -2  -5    1.07    0.20 
  -4   2  -5    1.42    0.13 
   4   2   5    1.35    0.14 
  -5   2  -5   13.08    0.49 
   5   2   5   11.40    0.51 
  -5   2  -5   12.85    0.39 
   5   2   5   11.76    0.45 
  -6  -2  -5   13.95    0.51 
   6   2   5   13.85    0.52 
   6   2   5   13.36    0.50 
  -6   2  -5   13.12    0.54 
  -7  -2  -5    3.96    0.27 
  -7  -2  -5    3.50    0.23 
  -7   2  -5    3.27    0.18 
   7   2   5    3.66    0.23 
  -7   2  -5    3.30    0.24 
   7   2   5    3.60    0.28 
   7   2   5    3.78    0.23 
  -7   2  -5    3.29    0.21 
  -8  -2  -5    5.08    0.27 
  -8  -2  -5    4.76    0.25 
  -8   2  -5    5.48    0.28 
   8   2   5    4.84    0.28 
  -8   2  -5    5.38    0.27 
  -8   2  -5    5.55    0.31 
  -8   2  -5    5.38    0.23 
   8   2   5    4.78    0.33 
   8   2   5    5.25    0.27 
  -9  -2  -5    4.89    0.27 
  -9  -2  -5    4.94    0.24 
  -9  -2  -5    5.26    0.23 
   9   2   5    4.86    0.23 
  -9   2  -5    4.54    0.24 
  -9   2  -5    4.44    0.24 
   9   2   5    5.14    0.26 
  -9   2  -5    4.24    0.21 
  -9   2  -5    4.68    0.26 
   9   2   5    5.02    0.32 
 -10  -2  -5    4.57    0.20 
 -10  -2  -5    4.25    0.21 
 -10  -2  -5    4.15    0.21 
 -10   2  -5    3.64    0.20 
  10   2   5    4.30    0.21 
 -10   2  -5    3.74    0.16 
 -10   2  -5    3.66    0.20 
 -10  -3   5    0.22    0.08 
 -10  -3   5    0.25    0.09 
 -10  -3   5    0.17    0.08 
  10   3  -5    0.37    0.08 
 -10   3   5    0.09    0.09 
  -9  -3   5    3.27    0.25 
  -9  -3   5    3.18    0.21 
  -9  -3   5    3.39    0.21 
  -9   3   5    2.88    0.16 
   9   3  -5    3.02    0.25 
   9   3  -5    3.18    0.20 
  -9   3   5    2.70    0.20 
  -8  -3   5    2.98    0.22 
  -8  -3   5    2.99    0.24 
   8   3  -5    3.17    0.26 
   8   3  -5    3.20    0.21 
  -8   3   5    2.67    0.16 
  -8   3   5    3.06    0.24 
  -8   3   5    2.79    0.22 
  -8   3   5    2.79    0.16 
  -8   3   5    2.78    0.20 
   8   3  -5    2.88    0.15 
   7   3  -5    0.41    0.13 
   7   3  -5    0.38    0.11 
   7   3  -5    0.44    0.13 
  -7   3   5    0.59    0.09 
   7   3  -5    0.34    0.08 
   7   3  -5    0.39    0.13 
  -7   3   5    0.68    0.12 
  -7   3   5    0.52    0.12 
  -7   3   5    0.51    0.15 
  -6   3   5    0.80    0.12 
   6   3  -5    0.69    0.13 
   6   3  -5    0.97    0.10 
  -6   3   5    0.80    0.12 
   6   3  -5    0.87    0.13 
   6   3  -5    1.09    0.15 
   5   3  -5   82.31    2.73 
  -5   3   5   82.22    2.70 
   5   3  -5   81.34    2.36 
   5   3  -5   80.83    2.53 
   5   3  -5   83.90    2.51 
  -4   3   5   45.14    1.49 
   4   3  -5   45.71    1.38 
   4   3  -5   43.31    1.51 
   3  -3  -5   59.88    2.09 
  -3  -3   5   60.23    2.13 
   3   3  -5   61.55    1.98 
   3   3  -5   58.17    2.07 
  -3   3   5   60.46    1.97 
  -2  -3   5   36.06    1.31 
   2  -3  -5   35.11    1.33 
   2  -3  -5   35.66    1.30 
   2  -3  -5   36.15    1.28 
  -2  -3   5   35.50    1.36 
   2   3  -5   37.90    1.30 
   1  -3  -5   15.44    0.63 
   1  -3  -5   15.45    0.61 
   1  -3  -5   14.96    0.58 
  -1  -3   5   14.71    0.58 
   1   3  -5   15.84    0.59 
   0  -3  -5   17.36    0.69 
   0  -3  -5   17.54    0.68 
   0  -3  -5   17.07    0.65 
   0  -3  -5   17.57    0.66 
   0  -3   5   16.97    0.66 
   0   3  -5   18.58    0.61 
   0   3   5   17.34    0.66 
  -1  -3  -5   57.76    1.97 
  -1  -3  -5   55.92    2.04 
   1   3   5   60.03    1.97 
  -2  -3  -5   16.07    0.66 
  -2  -3  -5   16.54    0.71 
   2  -3   5   14.32    0.59 
  -3  -3  -5   62.60    2.17 
   3  -3   5   60.61    2.11 
   3   3   5   60.35    2.01 
  -3   3  -5   60.03    2.09 
  -3   3  -5   61.00    1.99 
   4   3   5   84.11    2.52 
   4   3   5   82.38    2.72 
  -4   3  -5   80.92    2.69 
  -5   3  -5   20.79    0.82 
   5   3   5   21.04    0.76 
   5   3   5   21.77    0.81 
   5   3   5   22.25    0.72 
   5   3   5   22.13    0.72 
  -5   3  -5   22.29    0.78 
  -6  -3  -5   13.55    0.51 
   6   3   5   13.53    0.54 
   6   3   5   13.29    0.52 
  -6   3  -5   13.58    0.54 
   6   3   5   13.74    0.49 
   6   3   5   13.41    0.58 
  -7  -3  -5   22.51    0.79 
   7   3   5   23.11    0.82 
  -7   3  -5   22.24    0.72 
   7   3   5   22.10    0.77 
  -7   3  -5   23.89    0.86 
  -7   3  -5   23.25    0.79 
   7   3   5   21.38    0.76 
  -7   3  -5   23.51    0.84 
   7   3   5   23.51    0.80 
  -8  -3  -5    0.23    0.11 
   8   3   5    0.36    0.08 
  -8   3  -5    0.56    0.16 
  -8   3  -5    0.58    0.08 
   8   3   5    0.31    0.14 
  -8   3  -5    0.60    0.13 
   8   3   5    0.35    0.11 
  -8   3  -5    0.70    0.12 
  -8   3  -5    0.38    0.12 
  -9  -3  -5    1.55    0.15 
  -9  -3  -5    1.65    0.16 
  -9   3  -5    1.38    0.20 
  -9   3  -5    1.63    0.15 
   9   3   5    1.77    0.15 
  -9   3  -5    1.77    0.17 
   9   3   5    1.88    0.20 
  -9   3  -5    1.72    0.11 
 -10  -3  -5    6.37    0.25 
 -10  -3  -5    6.01    0.27 
 -10  -3  -5    5.95    0.26 
 -10   3  -5    6.07    0.26 
  10   3   5    6.08    0.25 
 -10   3  -5    5.54    0.25 
 -10  -4   5    1.18    0.11 
 -10   4   5    0.95    0.11 
  10   4  -5    1.28    0.10 
  -9  -4   5    0.85    0.12 
   9   4  -5    0.81    0.14 
   9   4  -5    0.71    0.10 
  -9   4   5    0.33    0.11 
  -9   4   5    0.58    0.11 
  -8   4   5    0.17    0.12 
  -8   4   5    0.31    0.12 
  -8   4   5    0.21    0.11 
   8   4  -5    0.09    0.09 
  -8   4   5    0.33    0.07 
  -8   4   5    0.42    0.12 
   8   4  -5    0.11    0.12 
   8   4  -5    0.08    0.12 
   8   4  -5    0.24    0.13 
   7   4  -5    1.40    0.17 
  -7   4   5    1.10    0.17 
  -7   4   5    1.25    0.17 
  -7   4   5    1.24    0.16 
  -7   4   5    1.36    0.12 
   7   4  -5    1.41    0.18 
   7   4  -5    1.59    0.15 
  -7   4   5    1.85    0.17 
  -7   4   5    1.30    0.17 
   7   4  -5    1.42    0.18 
   6   4  -5    0.54    0.13 
  -6   4   5    0.34    0.10 
   6   4  -5    0.39    0.12 
  -6   4   5    0.39    0.13 
   6   4  -5    0.53    0.13 
  -6   4   5    0.52    0.12 
  -5   4   5    0.19    0.10 
  -5   4   5    0.07    0.08 
   5   4  -5    0.06    0.09 
  -5   4   5    0.12    0.08 
   5   4  -5    0.03    0.09 
   5   4  -5    0.16    0.10 
  -4   4   5   10.28    0.43 
   4   4  -5    9.76    0.43 
  -4   4   5   10.50    0.42 
  -4   4   5   10.17    0.40 
   4   4  -5   10.38    0.42 
   3  -4  -5    3.52    0.26 
  -3  -4   5    3.02    0.29 
   3   4  -5    3.37    0.19 
  -3   4   5    3.59    0.18 
   3   4  -5    3.33    0.19 
  -3   4   5    3.57    0.17 
   2  -4  -5   83.87    2.89 
  -2  -4   5   87.04    2.84 
   2  -4  -5   80.20    2.78 
  -2  -4   5   86.04    2.93 
   2   4  -5   84.10    2.70 
  -2   4   5   80.38    2.69 
  -2   4   5   80.41    2.55 
   2   4  -5   84.03    2.83 
   1  -4  -5   10.18    0.41 
  -1  -4   5    9.90    0.41 
   1  -4  -5    9.58    0.45 
   1   4  -5    9.49    0.36 
   0  -4  -5    3.77    0.25 
   0  -4  -5    3.82    0.21 
   0   4  -5    3.29    0.15 
   0   4   5    3.72    0.21 
  -1  -4  -5    0.03    0.09 
  -1  -4  -5    0.07    0.08 
   1   4   5   -0.04    0.08 
  -1   4  -5    0.02    0.03 
  -2  -4  -5    1.95    0.22 
   2   4   5    1.87    0.13 
  -2   4  -5    2.18    0.11 
  -3   4  -5   31.62    1.10 
   3   4   5   34.41    1.13 
  -4   4  -5    1.40    0.13 
   4   4   5    1.53    0.08 
  -4   4  -5    1.36    0.16 
   4   4   5    1.58    0.15 
  -4   4  -5    1.24    0.12 
  -5   4  -5   10.77    0.44 
  -5   4  -5   10.64    0.47 
  -5   4  -5   10.67    0.42 
   5   4   5   10.17    0.35 
   5   4   5   10.10    0.41 
   5   4   5   10.30    0.46 
   5   4   5   10.54    0.44 
   6   4   5    5.57    0.31 
  -6   4  -5    5.71    0.27 
   6   4   5    6.13    0.33 
   6   4   5    5.32    0.21 
   6   4   5    5.45    0.33 
  -6   4  -5    5.96    0.30 
  -6   4  -5    5.56    0.28 
  -6   4  -5    5.90    0.34 
   7   4   5    0.13    0.12 
  -7   4  -5    0.15    0.10 
  -7   4  -5    0.20    0.10 
  -7   4  -5    0.21    0.09 
  -7   4  -5    0.24    0.13 
  -7   4  -5    0.29    0.11 
   7   4   5    0.31    0.11 
   7   4   5    0.21    0.12 
  -7   4  -5    0.28    0.10 
   7   4   5    0.04    0.13 
  -8   4  -5    0.78    0.13 
  -8   4  -5    0.76    0.12 
  -8   4  -5    0.78    0.13 
  -8   4  -5    0.75    0.13 
   8   4   5    0.60    0.15 
   8   4   5    0.63    0.14 
   8   4   5    0.54    0.11 
  -8   4  -5    0.90    0.16 
  -9  -4  -5   -0.04    0.09 
   9   4   5   -0.08    0.08 
  -9   4  -5    0.02    0.08 
  -9   4  -5    0.19    0.13 
   9   4   5    0.08    0.11 
  -9   4  -5    0.05    0.08 
 -10  -4  -5    0.49    0.09 
 -10  -4  -5    0.30    0.08 
 -10   4  -5    0.38    0.08 
  10   4   5    0.29    0.07 
 -10   4  -5    0.48    0.08 
 -10  -5   5    0.09    0.08 
 -10   5   5    0.20    0.08 
  -9  -5   5    0.07    0.10 
   9   5  -5    0.06    0.08 
   9   5  -5    0.04    0.06 
   9   5  -5    0.02    0.11 
  -9   5   5    0.16    0.09 
  -9   5   5    0.14    0.06 
  -8   5   5    2.87    0.21 
  -8   5   5    2.66    0.21 
   8   5  -5    2.86    0.18 
   8   5  -5    2.98    0.25 
   8   5  -5    2.70    0.17 
   8   5  -5    3.02    0.23 
  -8   5   5    2.69    0.15 
  -8   5   5    2.92    0.20 
   7   5  -5    4.90    0.24 
  -7   5   5    5.03    0.28 
   7   5  -5    4.81    0.31 
  -7   5   5    5.85    0.31 
   7   5  -5    4.57    0.31 
   7   5  -5    4.66    0.28 
  -7   5   5    5.80    0.29 
  -7   5   5    5.30    0.21 
  -7   5   5    5.59    0.27 
   7   5  -5    4.88    0.24 
   7   5  -5    4.99    0.23 
  -6   5   5    5.73    0.29 
   6   5  -5    5.60    0.24 
   6   5  -5    5.75    0.32 
  -6   5   5    6.27    0.29 
  -6   5   5    5.67    0.22 
   6   5  -5    5.34    0.29 
   6   5  -5    5.63    0.25 
   6   5  -5    4.97    0.31 
  -6   5   5    5.44    0.33 
  -6   5   5    6.13    0.31 
  -5   5   5    1.42    0.16 
   5   5  -5    1.38    0.16 
  -5   5   5    1.53    0.15 
  -5   5   5    1.79    0.19 
   5   5  -5    1.91    0.16 
   5   5  -5    2.06    0.20 
  -5   5   5    1.65    0.14 
   5   5  -5    1.52    0.16 
  -4   5   5   12.58    0.53 
   4   5  -5   13.26    0.53 
  -4   5   5   12.58    0.48 
  -4   5   5   13.08    0.50 
  -4   5   5   11.97    0.48 
   4   5  -5   13.45    0.51 
   4   5  -5   13.53    0.50 
   3   5  -5    3.02    0.18 
   3   5  -5    2.96    0.18 
  -3   5   5    2.97    0.20 
   3   5  -5    2.89    0.18 
  -3   5   5    3.16    0.16 
  -3   5   5    3.18    0.16 
  -3   5   5    3.03    0.18 
   2   5  -5    1.62    0.12 
  -2   5   5    1.92    0.10 
  -2   5   5    1.83    0.11 
  -2   5   5    1.78    0.14 
   2   5  -5    1.80    0.12 
   1  -5  -5    4.68    0.29 
   1   5  -5    4.06    0.18 
  -1   5   5    4.20    0.20 
  -1   5   5    4.45    0.18 
   0  -5  -5    0.16    0.10 
   0   5   5    0.01    0.05 
   0   5  -5    0.13    0.03 
   0   5   5    0.10    0.07 
  -1   5  -5    9.46    0.33 
   1   5   5    9.37    0.35 
  -2  -5  -5    3.22    0.28 
   2   5   5    3.19    0.18 
  -2   5  -5    3.75    0.23 
  -2   5  -5    3.31    0.14 
  -3   5  -5   10.22    0.36 
   3   5   5    9.92    0.40 
   3   5   5    9.68    0.43 
  -3   5  -5   10.13    0.43 
  -3   5  -5   10.03    0.37 
  -3   5  -5   10.36    0.36 
   4   5   5    1.68    0.18 
  -4   5  -5    1.63    0.12 
  -4   5  -5    1.88    0.19 
  -4   5  -5    1.65    0.12 
   4   5   5    1.72    0.16 
   4   5   5    1.74    0.17 
   5   5   5    3.94    0.26 
  -5   5  -5    3.29    0.19 
   5   5   5    4.33    0.27 
  -5   5  -5    3.64    0.28 
   5   5   5    3.73    0.24 
  -5   5  -5    3.37    0.19 
  -6   5  -5    0.93    0.13 
  -6   5  -5    0.74    0.10 
   6   5   5    0.78    0.11 
   6   5   5    0.79    0.16 
   6   5   5    0.69    0.15 
  -6   5  -5    0.61    0.16 
   6   5   5    0.62    0.14 
   6   5   5    0.89    0.11 
  -6   5  -5    0.84    0.12 
   7   5   5    0.06    0.09 
  -7   5  -5    0.01    0.08 
  -7   5  -5    0.03    0.05 
  -7   5  -5   -0.04    0.09 
   7   5   5   -0.05    0.11 
  -7   5  -5    0.01    0.13 
  -7   5  -5    0.05    0.09 
  -7   5  -5    0.02    0.09 
  -7   5  -5    0.00    0.08 
   7   5   5   -0.06    0.10 
   7   5   5   -0.06    0.07 
   7   5   5   -0.01    0.11 
  -8   5  -5    2.38    0.13 
   8   5   5    2.62    0.17 
  -8   5  -5    2.45    0.19 
  -8   5  -5    2.68    0.16 
   8   5   5    2.61    0.18 
   8   5   5    2.30    0.20 
  -8   5  -5    2.37    0.19 
  -8   5  -5    2.35    0.19 
   8   5   5    2.65    0.22 
  -8   5  -5    2.71    0.26 
  -9   5  -5    0.53    0.10 
  -9   5  -5    0.51    0.10 
  -9   5  -5    0.63    0.06 
   9   5   5    0.77    0.10 
 -10  -5  -5    0.48    0.08 
  -9  -6   5    0.05    0.09 
  -9   6   5    0.06    0.03 
   9   6  -5    0.00    0.05 
  -9   6   5    0.10    0.08 
   8   6  -5    0.04    0.11 
  -8   6   5    0.18    0.09 
   8   6  -5    0.07    0.08 
   8   6  -5    0.19    0.07 
  -8   6   5    0.18    0.06 
   8   6  -5    0.11    0.07 
  -7   6   5    2.11    0.18 
   7   6  -5    2.79    0.25 
  -7   6   5    2.45    0.20 
   7   6  -5    2.63    0.16 
  -7   6   5    2.46    0.13 
   7   6  -5    2.60    0.16 
   7   6  -5    2.67    0.19 
   7   6  -5    2.50    0.22 
  -7   6   5    2.36    0.21 
  -6   6   5    4.15    0.18 
   6   6  -5    4.55    0.21 
   6   6  -5    4.60    0.22 
   6   6  -5    4.67    0.21 
   6   6  -5    4.95    0.32 
   6   6  -5    4.63    0.29 
  -6   6   5    4.41    0.28 
  -6   6   5    4.03    0.25 
   6   6  -5    4.68    0.30 
  -6   6   5    4.52    0.25 
   6   6  -5    4.68    0.28 
  -6   6   5    4.08    0.21 
  -5   6   5    0.33    0.09 
  -5   6   5    0.31    0.06 
   5   6  -5    0.32    0.10 
   5   6  -5    0.09    0.09 
  -5   6   5    0.41    0.07 
   5   6  -5    0.33    0.10 
  -5   6   5    0.26    0.11 
   5   6  -5    0.20    0.11 
  -5   6   5    0.31    0.07 
  -5   6   5    0.22    0.13 
   4   6  -5    0.33    0.11 
  -4   6   5    0.26    0.12 
  -4   6   5    0.23    0.05 
   4   6  -5    0.42    0.09 
  -4   6   5    0.19    0.09 
  -4   6   5    0.22    0.05 
   4   6  -5    0.48    0.10 
  -4   6   5    0.17    0.06 
   4   6  -5    0.26    0.09 
   3   6  -5    1.01    0.11 
  -3   6   5    0.89    0.12 
  -3   6   5    0.93    0.09 
   3   6  -5    0.99    0.10 
   3   6  -5    1.29    0.14 
   3   6  -5    0.99    0.11 
  -3   6   5    0.88    0.14 
   2   6  -5   29.77    1.00 
   2   6  -5   29.05    0.97 
  -2   6   5   26.72    0.93 
  -2   6   5   25.74    0.92 
   2   6  -5   29.49    0.97 
   2   6  -5   28.02    0.95 
  -2   6   5   27.90    1.00 
  -1   6   5    0.03    0.08 
   1   6  -5    0.09    0.08 
  -1   6   5    0.04    0.04 
   1   6  -5    0.00    0.03 
   0   6   5    4.43    0.19 
   0   6  -5    4.63    0.25 
   0   6   5    4.43    0.25 
   1   6   5    1.85    0.13 
   1   6   5    1.96    0.11 
  -1   6  -5    1.99    0.17 
   1   6   5    1.94    0.12 
   2   6   5    0.51    0.08 
   2   6   5    0.64    0.09 
  -2   6  -5    0.66    0.13 
  -3   6  -5    1.33    0.17 
   3   6   5    1.33    0.14 
   3   6   5    1.50    0.17 
   3   6   5    1.27    0.13 
   4   6   5    0.04    0.10 
  -4   6  -5    0.15    0.12 
   4   6   5    0.22    0.10 
   4   6   5    0.08    0.09 
  -4   6  -5    0.04    0.05 
  -5   6  -5    9.82    0.39 
   5   6   5   10.35    0.45 
   5   6   5    9.79    0.45 
  -5   6  -5    9.41    0.48 
   5   6   5   10.34    0.36 
  -5   6  -5    9.54    0.35 
  -5   6  -5    9.69    0.40 
   5   6   5   10.34    0.49 
   6   6   5    0.04    0.08 
   6   6   5   -0.04    0.11 
  -6   6  -5   -0.01    0.05 
  -6   6  -5    0.01    0.09 
   6   6   5   -0.01    0.07 
  -6   6  -5   -0.03    0.07 
  -6   6  -5    0.04    0.13 
   6   6   5    0.11    0.11 
  -6   6  -5   -0.02    0.09 
  -6   6  -5    0.12    0.09 
  -7   6  -5    0.77    0.12 
   7   6   5    0.65    0.14 
  -7   6  -5    0.68    0.12 
   7   6   5    0.63    0.10 
  -7   6  -5    0.63    0.16 
   7   6   5    0.72    0.10 
  -7   6  -5    0.72    0.10 
  -7   6  -5    0.70    0.07 
  -7   6  -5    0.71    0.12 
   7   6   5    0.65    0.14 
   8   6   5    0.46    0.09 
  -8   6  -5    0.63    0.11 
   8   6   5    0.48    0.08 
  -8   6  -5    0.52    0.14 
  -8   6  -5    0.53    0.10 
  -8   6  -5    0.59    0.06 
  -8   6  -5    0.74    0.12 
   8   6   5    0.55    0.13 
   9   6   5    0.55    0.07 
   9   6   5    0.54    0.07 
  -9   6  -5    0.53    0.08 
  -9   6  -5    0.45    0.08 
  -9   6  -5    0.57    0.07 
  -9  -7   5    0.99    0.10 
   9   7  -5    1.20    0.09 
  -9   7   5    1.22    0.11 
  -9   7   5    1.00    0.07 
  -8   7   5    4.77    0.24 
   8   7  -5    5.28    0.20 
   8   7  -5    5.10    0.21 
   8   7  -5    5.21    0.30 
   7   7  -5    0.76    0.11 
   7   7  -5    0.90    0.13 
  -7   7   5    0.66    0.12 
   7   7  -5    0.80    0.15 
   7   7  -5    0.92    0.09 
  -6   7   5    0.14    0.10 
   6   7  -5   -0.06    0.08 
  -6   7   5    0.13    0.09 
  -6   7   5    0.03    0.10 
   6   7  -5    0.02    0.06 
   6   7  -5    0.05    0.09 
   6   7  -5    0.06    0.12 
   6   7  -5    0.04    0.09 
   6   7  -5    0.06    0.08 
  -6   7   5    0.10    0.04 
   5   7  -5    9.08    0.31 
  -5   7   5    8.04    0.39 
   5   7  -5    8.66    0.39 
   5   7  -5    8.67    0.40 
   5   7  -5    9.23    0.40 
  -5   7   5    8.27    0.36 
  -5   7   5    7.97    0.36 
   5   7  -5    8.82    0.33 
   5   7  -5    8.61    0.41 
   4   7  -5   11.90    0.47 
   4   7  -5   12.21    0.50 
  -4   7   5   11.50    0.53 
  -4   7   5   11.18    0.45 
   4   7  -5   12.26    0.48 
   4   7  -5   12.36    0.50 
   3   7  -5    4.79    0.20 
  -3   7   5    4.45    0.29 
   3   7  -5    4.98    0.24 
   3   7  -5    5.03    0.20 
   3   7  -5    4.60    0.27 
   2   7  -5    0.07    0.05 
  -2   7   5    0.12    0.10 
  -1   7   5    1.57    0.17 
   1   7  -5    1.31    0.16 
   0   7  -5    0.05    0.09 
   0   7   5    0.12    0.09 
  -1   7  -5    3.64    0.25 
   1   7   5    3.64    0.18 
   2   7   5    0.41    0.06 
   2   7   5    0.38    0.08 
  -2   7  -5    0.41    0.12 
  -2   7  -5    0.37    0.09 
   2   7   5    0.43    0.06 
   2   7   5    0.45    0.10 
   3   7   5    1.12    0.13 
  -3   7  -5    1.26    0.12 
  -3   7  -5    1.31    0.18 
   3   7   5    1.26    0.13 
   3   7   5    1.25    0.17 
   3   7   5    1.15    0.12 
  -4   7  -5    5.50    0.27 
   4   7   5    5.15    0.29 
  -4   7  -5    5.21    0.19 
   4   7   5    5.12    0.32 
   4   7   5    5.49    0.29 
  -4   7  -5    5.18    0.34 
  -4   7  -5    5.36    0.20 
   5   7   5    2.26    0.15 
  -5   7  -5    1.97    0.17 
  -5   7  -5    1.68    0.16 
  -5   7  -5    1.73    0.11 
   5   7   5    2.05    0.15 
   5   7   5    1.87    0.18 
  -5   7  -5    1.66    0.22 
   5   7   5    1.90    0.20 
   5   7   5    1.61    0.18 
  -5   7  -5    1.59    0.15 
   6   7   5    0.27    0.12 
   6   7   5    0.22    0.11 
   6   7   5    0.47    0.10 
  -6   7  -5    0.41    0.16 
  -6   7  -5    0.67    0.12 
   6   7   5    0.28    0.11 
  -6   7  -5    0.45    0.07 
  -6   7  -5    0.57    0.11 
  -6   7  -5    0.51    0.11 
   6   7   5    0.48    0.09 
   7   7   5    0.32    0.11 
  -7   7  -5    0.27    0.09 
  -7   7  -5    0.28    0.09 
  -7   7  -5    0.27    0.14 
   7   7   5    0.29    0.08 
  -7   7  -5    0.35    0.10 
   7   7   5    0.24    0.12 
  -7   7  -5    0.25    0.06 
   8   7   5    0.32    0.10 
  -8   7  -5    0.31    0.05 
   8   7   5    0.31    0.07 
  -8   7  -5    0.25    0.08 
  -8   7  -5    0.35    0.06 
  -8   7  -5    0.38    0.08 
  -8   7  -5    0.26    0.08 
  -9  -7  -5    1.75    0.13 
  -9   7  -5    1.67    0.11 
   9   7   5    1.58    0.10 
   8   8  -5    1.77    0.12 
   8   8  -5    1.84    0.10 
  -8   8   5    1.53    0.13 
   7   8  -5    1.59    0.11 
  -7   8   5    1.77    0.09 
   7   8  -5    1.68    0.19 
  -7   8   5    1.69    0.14 
   7   8  -5    1.58    0.13 
  -6   8   5    0.04    0.09 
  -6   8   5   -0.03    0.04 
   6   8  -5    0.04    0.06 
   6   8  -5    0.06    0.11 
  -6   8   5    0.06    0.09 
   6   8  -5    0.03    0.08 
   5   8  -5   -0.08    0.07 
  -5   8   5    0.16    0.09 
  -5   8   5    0.02    0.09 
   5   8  -5   -0.01    0.11 
  -5   8   5    0.13    0.04 
   5   8  -5   -0.05    0.08 
   5   8  -5    0.09    0.06 
   4   8  -5    3.51    0.14 
  -4   8   5    2.69    0.19 
   4   8  -5    2.81    0.24 
  -4   8   5    2.59    0.25 
  -4   8   5    2.55    0.19 
   4   8  -5    3.20    0.20 
  -4   8   5    2.45    0.12 
   4   8  -5    3.43    0.18 
  -4   8   5    2.36    0.17 
  -3   8   5   14.91    0.48 
  -3   8   5   15.74    0.64 
   3   8  -5   14.95    0.55 
   3   8  -5   14.45    0.46 
   3   8  -5   15.06    0.55 
  -3   8   5   14.81    0.55 
  -2   8   5    8.17    0.34 
  -2   8   5    8.40    0.35 
   2   8  -5    8.33    0.34 
  -2   8   5    8.79    0.42 
  -1   8   5   11.43    0.50 
   1   8  -5   11.62    0.44 
  -1   8   5   11.50    0.44 
   1   8  -5   11.29    0.52 
   1   8  -5   11.38    0.44 
  -1   8   5   11.34    0.43 
   0   8   5    0.01    0.11 
   0   8   5    0.14    0.09 
   0   8  -5    0.14    0.09 
   0   8  -5   -0.03    0.10 
   0   8  -5    0.00    0.07 
  -1   8  -5    4.52    0.30 
   1   8   5    5.23    0.25 
  -1   8  -5    4.58    0.24 
  -1   8  -5    4.29    0.23 
  -2   8  -5    7.65    0.33 
  -2   8  -5    7.64    0.41 
  -2   8  -5    7.67    0.33 
   2   8   5    8.39    0.34 
   3   8   5    3.29    0.18 
  -3   8  -5    2.59    0.19 
  -3   8  -5    2.84    0.20 
   3   8   5    3.31    0.15 
  -3   8  -5    2.61    0.25 
   3   8   5    3.05    0.20 
   3   8   5    2.93    0.24 
   3   8   5    3.20    0.20 
  -3   8  -5    2.72    0.19 
   3   8   5    3.31    0.19 
  -3   8  -5    2.65    0.20 
  -4   8  -5    4.85    0.33 
   4   8   5    4.43    0.20 
   4   8   5    4.68    0.26 
   4   8   5    4.48    0.30 
  -4   8  -5    5.41    0.27 
   4   8   5    4.77    0.23 
   4   8   5    4.72    0.20 
   4   8   5    4.33    0.21 
  -4   8  -5    5.46    0.26 
  -4   8  -5    4.93    0.25 
   5   8   5    0.21    0.07 
   5   8   5    0.16    0.12 
   5   8   5    0.41    0.08 
   5   8   5    0.39    0.10 
  -5   8  -5    0.31    0.10 
  -5   8  -5    0.47    0.15 
  -5   8  -5    0.19    0.10 
  -5   8  -5    0.37    0.10 
   5   8   5    0.26    0.10 
  -6   8  -5    4.82    0.25 
  -6   8  -5    5.15    0.32 
   6   8   5    4.48    0.29 
   6   8   5    4.62    0.23 
   6   8   5    4.47    0.22 
  -6   8  -5    4.41    0.24 
  -6   8  -5    4.50    0.24 
   6   8   5    4.55    0.20 
  -7   8  -5   -0.03    0.07 
   7   8   5   -0.03    0.06 
  -7   8  -5   -0.13    0.07 
   7   8   5    0.02    0.09 
  -7   8  -5    0.03    0.07 
  -8   8  -5    0.03    0.06 
  -8   8  -5    0.01    0.06 
  -8   8  -5   -0.09    0.06 
   8   8   5   -0.02    0.05 
   7   9  -5    0.99    0.10 
  -7   9   5    1.03    0.11 
   6   9  -5    2.97    0.17 
  -6   9   5    2.82    0.18 
   6   9  -5    2.75    0.23 
   5   9  -5    1.55    0.10 
   5   9  -5    1.46    0.18 
  -5   9   5    1.13    0.12 
   5   9  -5    1.29    0.12 
  -5   9   5    1.51    0.14 
   4   9  -5    1.30    0.13 
  -4   9   5    1.48    0.13 
   4   9  -5    1.29    0.13 
  -4   9   5    1.55    0.14 
  -4   9   5    1.53    0.14 
  -3   9   5   13.20    0.48 
   3   9  -5   12.18    0.47 
  -3   9   5   12.27    0.44 
   3   9  -5   12.58    0.43 
  -3   9   5   12.70    0.47 
  -3   9   5   11.52    0.55 
  -2   9   5    1.62    0.14 
   2   9  -5    1.66    0.15 
   2   9  -5    1.29    0.12 
  -2   9   5    1.29    0.14 
  -2   9   5    1.32    0.14 
  -2   9   5    1.57    0.14 
  -2   9   5    1.40    0.19 
   2   9  -5    1.51    0.14 
  -1   9   5   13.00    0.45 
  -1   9   5   11.57    0.55 
   1   9  -5   12.27    0.45 
   1   9  -5   13.03    0.48 
   1   9  -5   13.00    0.48 
  -1   9   5   12.59    0.48 
  -1   9   5   12.42    0.48 
   0   9   5    3.26    0.22 
   0   9   5    3.06    0.18 
   0   9  -5    2.51    0.19 
   0   9  -5    2.60    0.25 
   0   9  -5    2.54    0.19 
   0   9  -5    2.90    0.19 
   0   9  -5    2.59    0.20 
   0   9   5    3.28    0.18 
   0   9  -5    2.74    0.19 
   0   9   5    3.04    0.19 
  -1   9  -5   23.70    0.82 
   1   9   5   24.71    0.73 
  -1   9  -5   23.90    0.81 
  -1   9  -5   22.70    0.92 
  -1   9  -5   23.03    0.82 
  -1   9  -5   23.70    0.85 
  -1   9  -5   23.52    0.82 
   1   9   5   24.65    0.78 
   1   9   5   23.26    0.81 
   1   9   5   25.18    0.83 
   2   9   5   14.48    0.52 
  -2   9  -5   15.02    0.57 
   2   9   5   14.59    0.55 
  -2   9  -5   14.73    0.54 
  -2   9  -5   16.08    0.66 
  -2   9  -5   15.19    0.55 
   2   9   5   13.47    0.53 
   2   9   5   14.37    0.49 
  -2   9  -5   15.30    0.54 
  -2   9  -5   14.82    0.55 
  -3   9  -5    0.55    0.11 
  -3   9  -5    0.65    0.11 
   3   9   5    0.57    0.10 
  -3   9  -5    0.59    0.15 
   3   9   5    0.80    0.12 
   3   9   5    0.54    0.11 
   3   9   5    0.69    0.07 
  -3   9  -5    0.37    0.10 
  -4   9  -5    1.09    0.18 
   4   9   5    0.85    0.09 
  -4   9  -5    0.90    0.12 
   4   9   5    0.75    0.15 
   4   9   5    0.86    0.11 
  -4   9  -5    1.04    0.13 
  -4   9  -5    1.03    0.13 
   4   9   5    0.96    0.08 
  -5   9  -5    0.44    0.10 
   5   9   5    0.22    0.06 
   5   9   5    0.30    0.09 
  -5   9  -5    0.40    0.10 
  -5   9  -5    0.45    0.14 
  -5   9  -5    0.33    0.10 
   5   9   5    0.24    0.12 
  -6   9  -5    0.17    0.08 
   6   9   5    0.10    0.07 
   6   9   5    0.21    0.05 
   6   9   5    0.11    0.10 
  -6   9  -5    0.20    0.08 
  -6   9  -5    0.19    0.08 
  -7   9  -5   -0.01    0.06 
  -7   9  -5   -0.05    0.06 
   7   9   5   -0.01    0.05 
   7   9   5    0.01    0.06 
  -7   9  -5    0.00    0.07 
   7  10  -5    0.97    0.08 
  -6  10   5    1.06    0.10 
   6  10  -5    1.16    0.10 
   5  10  -5    0.46    0.09 
  -5  10   5    0.81    0.10 
  -5  10   5    0.74    0.09 
  -4  10   5   -0.01    0.08 
   4  10  -5    0.01    0.07 
   4  10  -5    0.14    0.08 
  -4  10   5    0.07    0.08 
   3  10  -5    3.95    0.22 
  -3  10   5    4.10    0.20 
   3  10  -5    3.94    0.20 
  -3  10   5    4.25    0.23 
  -3  10   5    4.34    0.22 
  -2  10   5    0.18    0.09 
  -2  10   5    0.22    0.09 
   2  10  -5    0.21    0.09 
  -2  10   5    0.34    0.09 
   2  10  -5    0.13    0.08 
  -2  10   5    0.31    0.10 
   1  10  -5    2.16    0.18 
  -1  10   5    2.27    0.18 
  -1  10   5    2.30    0.17 
   1  10  -5    2.40    0.18 
   0  10   5    9.54    0.34 
   0  10  -5    8.97    0.38 
   0  10   5    9.23    0.39 
   0  10  -5    9.39    0.38 
   0  10   5    9.89    0.37 
  -1  10  -5   22.07    0.80 
  -1  10  -5   23.99    0.80 
   1  10   5   22.72    0.71 
   1  10   5   23.90    0.81 
   1  10   5   24.16    0.76 
  -1  10  -5   23.10    0.83 
  -1  10  -5   23.76    0.81 
  -1  10  -5   22.52    0.81 
  -1  10  -5   23.31    0.91 
  -2  10  -5    2.88    0.19 
  -2  10  -5    3.13    0.20 
   2  10   5    2.35    0.17 
  -2  10  -5    2.89    0.18 
   2  10   5    2.30    0.18 
  -2  10  -5    2.98    0.26 
  -2  10  -5    2.80    0.19 
   2  10   5    2.39    0.19 
  -2  10  -5    2.80    0.19 
   3  10   5    0.87    0.12 
   3  10   5    0.96    0.11 
  -3  10  -5    0.50    0.10 
  -3  10  -5    0.58    0.11 
  -3  10  -5    0.59    0.15 
  -3  10  -5    0.48    0.10 
  -4  10  -5    0.31    0.09 
  -4  10  -5    0.24    0.09 
   4  10   5    0.25    0.08 
  -4  10  -5    0.27    0.09 
  -4  10  -5    0.32    0.13 
  -5  10  -5    0.86    0.11 
  -5  10  -5    1.13    0.11 
  -5  10  -5    0.91    0.10 
   5  10   5    1.01    0.10 
  -6  10  -5    3.33    0.17 
   6  10   5    3.68    0.16 
  -6  10  -5    3.59    0.18 
  -6  10  -5    3.52    0.18 
  -5  11   5    3.42    0.16 
   5  11  -5    3.63    0.16 
  -4  11   5    0.01    0.07 
  -4  11   5    0.05    0.06 
   4  11  -5   -0.12    0.06 
   4  11  -5    0.04    0.07 
   3  11  -5    7.19    0.30 
  -3  11   5    7.06    0.29 
  -3  11   5    7.24    0.27 
   3  11  -5    7.41    0.27 
   2  11  -5    6.37    0.29 
  -2  11   5    7.09    0.29 
  -2  11   5    7.19    0.28 
  -1  11   5    5.09    0.22 
  -1  11   5    5.09    0.25 
   1  11  -5    4.52    0.24 
   1  11  -5    4.17    0.23 
   0  11   5    1.48    0.13 
   0  11  -5    1.45    0.13 
   0  11  -5    1.60    0.14 
   0  11   5    1.10    0.13 
   1  11   5    1.02    0.11 
   1  11   5    1.14    0.13 
   1  11   5    0.99    0.10 
  -1  11  -5    1.03    0.11 
   2  11   5    3.47    0.18 
   2  11   5    3.39    0.19 
   2  11   5    3.81    0.21 
  -2  11  -5    3.46    0.20 
  -2  11  -5    3.87    0.21 
   3  11   5    0.62    0.09 
  -3  11  -5    0.52    0.09 
   3  11   5    0.41    0.09 
  -3  11  -5    0.46    0.09 
  -4  11  -5    3.89    0.19 
  -4  11  -5    3.66    0.19 
   4  11   5    3.50    0.17 
  -4  11  -5    3.77    0.19 
   5  11   5    2.95    0.14 
  -5  11  -5    3.06    0.15 
  -5  11  -5    3.01    0.16 
  -5  11  -5    2.73    0.15 
   3  12  -5    0.79    0.08 
   2  12  -5    3.86    0.19 
  -2  12   5    3.73    0.17 
  -1  12   5    0.40    0.08 
  -1  12   5    0.39    0.08 
   1  12  -5    0.31    0.08 
   0  12   5    0.95    0.10 
   0  12   5    1.10    0.11 
   1  12   5    0.06    0.06 
   1  12   5    0.02    0.07 
   2  12   5    4.69    0.19 
   3  12   5    1.36    0.11 
 -11   0   6    1.59    0.12 
 -10   0   6   11.61    0.43 
 -10   0   6   11.45    0.44 
 -10   0   6   11.88    0.41 
 -10   0   6   11.99    0.41 
  -9   0   6    2.03    0.19 
   9   0  -6    2.27    0.20 
  -9   0   6    2.07    0.19 
   9   0  -6    2.37    0.23 
  -9   0   6    2.37    0.17 
  -8   0   6   15.30    0.59 
   8   0  -6   16.49    0.63 
  -8   0   6   15.96    0.56 
  -8   0   6   16.42    0.60 
  -8   0   6   16.25    0.56 
   7   0  -6    1.57    0.19 
  -7   0   6    1.52    0.17 
  -7   0   6    1.48    0.14 
   6   0  -6    9.61    0.41 
  -6   0   6   10.07    0.38 
  -6   0   6    9.76    0.39 
  -5   0   6    0.01    0.07 
  -5   0   6    0.04    0.08 
  -4   0   6    4.85    0.41 
   4   0  -6    5.46    0.37 
  -4   0   6    4.62    0.34 
  -3   0   6    2.34    0.23 
   3   0  -6    2.36    0.22 
  -3   0   6    2.20    0.27 
   2   0  -6   15.37    0.65 
   2   0  -6   15.32    0.62 
  -2   0   6   15.35    0.63 
   1   0  -6   27.54    1.01 
  -1   0   6   26.73    0.97 
  -1   0   6   28.15    0.99 
   1   0  -6   26.54    0.96 
   1   0  -6   26.42    0.99 
   0   0  -6  277.38    9.23 
   0   0   6  274.88    9.02 
   0   0   6  268.42    8.89 
   0   0  -6  274.19    9.01 
   0   0   6  299.66    9.24 
   1   0   6   51.29    1.76 
  -1   0  -6   48.95    1.75 
  -1   0  -6   52.93    1.82 
  -1   0  -6   52.29    1.75 
   1   0   6   49.47    1.76 
   1   0   6   53.49    1.82 
  -2   0  -6  128.07    4.34 
  -2   0  -6  126.87    4.22 
   2   0   6  130.76    4.24 
   2   0   6  126.16    4.21 
   3   0   6    2.55    0.24 
  -3   0  -6    2.21    0.21 
  -3   0  -6    2.52    0.27 
   4   0   6    4.27    0.35 
  -4   0  -6    4.93    0.40 
  -4   0  -6    5.00    0.24 
  -5   0  -6    3.55    0.18 
  -5   0  -6    3.27    0.21 
  -6   0  -6    0.72    0.12 
  -6   0  -6    0.67    0.12 
   6   0   6    0.56    0.15 
  -6   0  -6    0.54    0.10 
  -7   0  -6    9.23    0.45 
  -7   0  -6    8.72    0.34 
  -7   0  -6    9.01    0.35 
   7   0   6    8.85    0.43 
  -7   0  -6    9.28    0.39 
   8   0   6   46.43    1.48 
  -8   0  -6   48.72    1.47 
  -8   0  -6   46.50    1.46 
  -8   0  -6   47.15    1.60 
   9   0   6    0.33    0.11 
  -9   0  -6    0.34    0.10 
  -9   0  -6    0.33    0.11 
   9   0   6    0.42    0.16 
  -9   0  -6    0.39    0.09 
 -10   0  -6    1.84    0.15 
 -10   0  -6    1.96    0.14 
 -10   0  -6    2.07    0.15 
 -11  -1   6    0.01    0.06 
 -11   1   6    0.05    0.07 
 -10  -1   6   -0.05    0.09 
 -10  -1   6    0.11    0.07 
 -10  -1   6    0.13    0.07 
 -10  -1   6    0.18    0.10 
  10   1  -6    0.22    0.12 
 -10   1   6    0.03    0.07 
  10   1  -6    0.02    0.08 
 -10   1   6    0.04    0.09 
  -9  -1   6    1.52    0.13 
  -9  -1   6    1.29    0.13 
  -9  -1   6    1.49    0.16 
  -9  -1   6    1.45    0.18 
   9   1  -6    1.61    0.15 
   9   1  -6    1.55    0.20 
  -9   1   6    1.52    0.13 
   9   1  -6    1.49    0.15 
  -9   1   6    1.43    0.16 
  -9   1   6    1.54    0.13 
  -9   1   6    1.73    0.16 
  -8  -1   6    5.86    0.29 
  -8  -1   6    5.91    0.29 
  -8  -1   6    6.44    0.31 
  -8  -1   6    6.37    0.34 
  -8   1   6    6.43    0.36 
   8   1  -6    6.10    0.30 
   8   1  -6    6.26    0.36 
   8   1  -6    6.46    0.31 
  -8   1   6    6.58    0.28 
  -8   1   6    6.21    0.32 
  -8   1   6    6.81    0.31 
  -7  -1   6    0.83    0.13 
  -7  -1   6    0.77    0.14 
  -7  -1   6    0.90    0.05 
   7   1  -6    1.04    0.14 
  -7   1   6    0.82    0.10 
  -7   1   6    0.68    0.11 
  -7   1   6    0.79    0.14 
   7   1  -6    0.92    0.16 
  -7   1   6    0.72    0.14 
  -6  -1   6   16.99    0.67 
  -6   1   6   20.19    0.64 
   6   1  -6   18.62    0.67 
  -6   1   6   19.12    0.63 
  -6   1   6   19.57    0.72 
   5   1  -6   40.09    1.29 
  -5   1   6   40.48    1.27 
  -5   1   6   40.79    1.38 
   4  -1  -6    5.60    0.38 
  -4  -1   6    6.48    0.41 
   4   1  -6    6.46    0.39 
  -4   1   6    5.83    0.27 
   3  -1  -6   10.75    0.49 
  -3  -1   6    9.92    0.50 
  -3  -1   6   10.03    0.55 
  -3   1   6    9.74    0.45 
  -3   1   6    9.41    0.52 
   3   1  -6    9.81    0.47 
   2  -1  -6   11.74    0.49 
  -2  -1   6   11.79    0.51 
   2  -1  -6   10.87    0.53 
   2  -1  -6   11.29    0.53 
   2   1  -6   11.66    0.53 
   2   1  -6   11.19    0.48 
  -2   1   6   11.24    0.48 
   1  -1  -6  144.63    4.58 
  -1  -1   6  147.03    4.74 
   1  -1  -6  142.99    4.62 
  -1  -1   6  141.17    4.62 
  -1  -1   6  140.22    4.57 
   1  -1  -6  141.85    4.73 
   1   1  -6  140.53    4.57 
   1   1  -6  139.18    4.59 
   1   1  -6  136.69    4.72 
  -1   1   6  138.71    4.60 
  -1   1   6  137.85    4.57 
   0  -1   6  211.10    6.84 
   0  -1  -6  209.02    7.10 
   0  -1   6  220.92    7.10 
   0  -1  -6  218.17    6.85 
   0  -1   6  212.84    6.93 
   0  -1  -6  211.12    6.94 
   0   1   6  212.41    7.10 
   0   1   6  214.35    6.85 
   0   1  -6  211.64    7.08 
   0   1  -6  216.07    6.90 
   0   1   6  206.42    6.93 
   0   1  -6  214.21    6.91 
   0   1  -6  220.64    6.84 
  -1  -1  -6   12.84    0.54 
   1  -1   6   13.52    0.55 
   1  -1   6   13.69    0.53 
  -1  -1  -6   13.25    0.58 
  -1  -1  -6   12.82    0.56 
   1  -1   6   14.34    0.57 
   1   1   6   12.23    0.53 
  -1   1  -6   13.90    0.49 
  -1   1  -6   13.39    0.55 
  -1   1  -6   13.69    0.55 
  -2  -1  -6   47.72    1.68 
  -2  -1  -6   46.29    1.74 
   2  -1   6   47.52    1.68 
   2  -1   6   48.01    1.67 
   2  -1   6   49.58    1.74 
  -2   1  -6   48.21    1.72 
   2   1   6   47.26    1.67 
  -2   1  -6   48.58    1.62 
   3  -1   6    0.77    0.16 
  -3  -1  -6    1.42    0.22 
  -3  -1  -6    1.42    0.19 
   3   1   6    1.19    0.18 
  -3   1  -6    0.75    0.15 
  -4  -1  -6    8.43    0.48 
   4  -1   6    8.19    0.49 
   4   1   6    7.97    0.49 
  -4   1  -6    8.73    0.35 
  -5  -1  -6    0.28    0.09 
  -5   1  -6    0.44    0.07 
  -5   1  -6    0.50    0.10 
  -6  -1  -6    4.11    0.25 
  -6  -1  -6    3.57    0.22 
  -6   1  -6    4.45    0.24 
  -6   1  -6    3.96    0.24 
  -6   1  -6    4.14    0.18 
   6   1   6    3.87    0.27 
  -7  -1  -6   11.01    0.42 
  -7  -1  -6   11.43    0.47 
  -7  -1  -6   11.15    0.44 
   7   1   6   11.67    0.49 
  -7   1  -6   11.19    0.49 
  -7   1  -6   11.22    0.41 
   7   1   6   10.85    0.46 
  -7   1  -6   11.02    0.38 
  -7   1  -6   12.10    0.44 
  -8  -1  -6    0.10    0.08 
  -8  -1  -6    0.25    0.12 
  -8  -1  -6    0.03    0.09 
  -8   1  -6    0.00    0.10 
  -8   1  -6    0.06    0.10 
  -8   1  -6    0.15    0.08 
   8   1   6   -0.03    0.13 
  -8   1  -6    0.17    0.10 
   8   1   6    0.03    0.09 
  -9  -1  -6   -0.07    0.10 
  -9  -1  -6    0.17    0.10 
  -9  -1  -6    0.08    0.08 
  -9  -1  -6    0.09    0.05 
   9   1   6    0.03    0.09 
  -9   1  -6    0.03    0.09 
   9   1   6    0.00    0.14 
  -9   1  -6   -0.05    0.07 
  -9   1  -6    0.05    0.10 
 -10  -1  -6    5.58    0.25 
 -10  -1  -6    5.31    0.26 
 -10  -1  -6    5.75    0.23 
  10   1   6    5.51    0.25 
 -10   1  -6    5.35    0.26 
 -10   1  -6    5.61    0.25 
 -10   1  -6    5.87    0.22 
 -10  -2   6    0.62    0.09 
 -10  -2   6    0.52    0.09 
 -10  -2   6    0.49    0.10 
 -10   2   6    0.66    0.08 
  10   2  -6    0.49    0.10 
 -10   2   6    0.75    0.11 
  -9  -2   6    1.33    0.13 
  -9  -2   6    1.37    0.18 
  -9  -2   6    1.36    0.15 
  -9  -2   6    1.54    0.14 
   9   2  -6    1.40    0.18 
  -9   2   6    1.16    0.11 
   9   2  -6    1.33    0.12 
   9   2  -6    1.26    0.14 
  -9   2   6    1.12    0.14 
  -9   2   6    1.35    0.11 
  -9   2   6    1.32    0.15 
  -8  -2   6    6.50    0.35 
  -8  -2   6    5.88    0.31 
  -8  -2   6    6.43    0.31 
   8   2  -6    6.55    0.36 
   8   2  -6    6.61    0.31 
  -8   2   6    7.30    0.32 
  -8   2   6    6.96    0.31 
  -8   2   6    7.30    0.37 
  -8   2   6    6.97    0.28 
   8   2  -6    6.49    0.30 
  -7  -2   6   12.78    0.52 
   7   2  -6   13.23    0.49 
  -7   2   6   13.45    0.49 
   7   2  -6   12.66    0.48 
   7   2  -6   13.35    0.53 
  -7   2   6   13.40    0.56 
  -7   2   6   13.93    0.46 
  -6   2   6    2.65    0.19 
  -6   2   6    2.48    0.19 
   6   2  -6    2.19    0.20 
   6   2  -6    2.15    0.19 
   6   2  -6    2.90    0.24 
  -6   2   6    2.13    0.11 
   6   2  -6    2.24    0.17 
   5   2  -6   53.64    1.67 
   5   2  -6   50.82    1.80 
  -5   2   6   54.79    1.79 
  -5   2   6   53.96    1.63 
  -4   2   6    6.31    0.27 
   4   2  -6    5.61    0.28 
  -3  -2   6    0.43    0.14 
   3  -2  -6    0.62    0.14 
  -3  -2   6    0.56    0.17 
   2  -2  -6    9.45    0.47 
   2  -2  -6    9.35    0.43 
  -2  -2   6    9.02    0.44 
   2  -2  -6    9.13    0.46 
   2   2  -6    9.50    0.38 
   2   2  -6   10.93    0.48 
  -2   2   6    8.27    0.45 
  -1  -2   6  146.98    4.81 
   1  -2  -6  143.98    4.81 
   1  -2  -6  141.96    4.98 
  -1  -2   6  155.79    4.99 
  -1  -2   6  145.29    4.86 
   1  -2  -6  145.48    4.85 
   1   2  -6  161.25    4.81 
  -1   2   6  146.80    4.80 
   0  -2  -6  107.51    3.59 
   0  -2  -6  105.88    3.68 
   0  -2   6  105.59    3.56 
   0  -2   6  109.04    3.54 
   0  -2   6  111.55    3.67 
   0  -2  -6  107.60    3.56 
   0  -2   6  114.19    3.57 
   0   2  -6  111.39    3.53 
   0   2   6  104.91    3.55 
   0   2   6  110.19    3.53 
   0   2   6  106.31    3.53 
   0   2  -6  112.11    3.65 
   1  -2   6    0.05    0.08 
   1  -2   6    0.05    0.06 
  -1  -2  -6    0.02    0.07 
  -1  -2  -6   -0.04    0.08 
   1  -2   6    0.05    0.07 
  -1  -2  -6   -0.02    0.08 
   1  -2   6    0.02    0.08 
   1   2   6   -0.03    0.06 
  -1   2  -6    0.02    0.07 
   1   2   6    0.00    0.09 
  -2  -2  -6   13.86    0.63 
   2  -2   6   13.13    0.55 
  -2  -2  -6   13.32    0.58 
   2  -2   6   13.23    0.58 
   2   2   6   12.68    0.54 
  -3  -2  -6   63.64    2.34 
   3  -2   6   64.64    2.23 
  -3  -2  -6   65.63    2.25 
  -3   2  -6   65.35    2.09 
   3   2   6   59.41    2.20 
  -4   2  -6    3.09    0.18 
   4   2   6    3.12    0.20 
   5   2   6   26.13    0.97 
   5   2   6   27.00    0.89 
  -5   2  -6   27.93    0.95 
   5   2   6   26.88    0.89 
  -6  -2  -6    1.58    0.17 
  -6   2  -6    1.81    0.15 
  -6   2  -6    1.93    0.17 
   6   2   6    1.65    0.18 
   6   2   6    1.35    0.14 
  -7  -2  -6    0.39    0.13 
  -7  -2  -6    0.27    0.11 
  -7   2  -6    0.33    0.12 
   7   2   6    0.31    0.11 
   7   2   6    0.30    0.14 
   7   2   6    0.21    0.10 
  -7   2  -6    0.40    0.10 
  -7   2  -6    0.38    0.09 
  -8  -2  -6    1.38    0.14 
  -8  -2  -6    1.35    0.15 
   8   2   6    1.33    0.15 
  -8   2  -6    0.77    0.13 
   8   2   6    1.13    0.18 
  -8   2  -6    0.81    0.13 
   8   2   6    1.30    0.15 
  -8   2  -6    0.86    0.10 
  -8   2  -6    1.03    0.15 
  -9  -2  -6    4.68    0.26 
  -9  -2  -6    4.22    0.23 
  -9  -2  -6    4.60    0.22 
   9   2   6    4.48    0.25 
  -9   2  -6    5.23    0.26 
  -9   2  -6    4.67    0.20 
   9   2   6    5.11    0.32 
  -9   2  -6    4.67    0.24 
  -9   2  -6    5.22    0.26 
   9   2   6    4.69    0.22 
 -10  -2  -6    0.33    0.08 
 -10  -2  -6    0.36    0.09 
 -10  -2  -6    0.22    0.08 
  10   2   6    0.39    0.09 
 -10   2  -6    0.51    0.10 
 -10   2  -6    0.55    0.06 
 -10   2  -6    0.55    0.10 
 -10  -3   6    1.15    0.10 
 -10  -3   6    1.15    0.12 
 -10  -3   6    1.53    0.13 
  10   3  -6    1.18    0.11 
 -10   3   6    1.01    0.11 
  -9  -3   6    0.09    0.10 
  -9  -3   6    0.09    0.09 
  -9  -3   6   -0.05    0.11 
  -9   3   6    0.00    0.06 
   9   3  -6    0.10    0.12 
  -9   3   6   -0.09    0.09 
   9   3  -6    0.04    0.09 
  -8  -3   6    0.60    0.15 
  -8  -3   6    0.46    0.13 
   8   3  -6    0.63    0.15 
  -8   3   6    0.71    0.12 
  -8   3   6    0.83    0.14 
  -8   3   6    0.67    0.14 
   8   3  -6    0.69    0.07 
  -8   3   6    0.74    0.09 
   8   3  -6    0.65    0.12 
  -8   3   6    0.61    0.14 
   8   3  -6    0.36    0.14 
  -7  -3   6   20.84    0.73 
   7   3  -6   19.78    0.73 
   7   3  -6   20.66    0.70 
   7   3  -6   20.54    0.69 
  -7   3   6   22.21    0.75 
  -7   3   6   21.47    0.68 
  -7   3   6   21.79    0.69 
  -7   3   6   21.80    0.80 
  -7   3   6   21.20    0.68 
   7   3  -6   21.28    0.78 
   7   3  -6   18.38    0.81 
   6   3  -6    0.34    0.08 
   6   3  -6    0.29    0.11 
  -6   3   6    0.32    0.10 
   6   3  -6    0.58    0.13 
  -6   3   6    0.42    0.10 
   6   3  -6    0.26    0.11 
  -5   3   6   46.12    1.49 
   5   3  -6   41.62    1.40 
   5   3  -6   43.50    1.51 
  -5   3   6   44.93    1.32 
   5   3  -6   42.40    1.31 
   5   3  -6   44.72    1.37 
   4   3  -6   24.65    0.90 
  -4   3   6   26.19    0.89 
   4   3  -6   26.12    0.81 
  -3  -3   6   10.43    0.54 
   3  -3  -6   10.01    0.50 
  -3   3   6   10.08    0.38 
  -3   3   6   10.05    0.39 
   3   3  -6   11.58    0.41 
   3   3  -6   11.10    0.43 
   2  -3  -6   48.35    1.78 
  -2  -3   6   49.91    1.74 
   2  -3  -6   48.57    1.71 
  -2  -3   6   49.24    1.81 
   2   3  -6   50.00    1.73 
   1  -3  -6    1.94    0.17 
   1  -3  -6    1.90    0.19 
  -1  -3   6    1.62    0.16 
   1  -3  -6    2.00    0.20 
   1   3  -6    1.76    0.17 
   0  -3  -6   14.63    0.57 
   0  -3  -6   14.30    0.60 
   0  -3  -6   14.39    0.61 
   0  -3   6   13.24    0.53 
   0   3   6   15.04    0.58 
   0   3  -6   14.12    0.54 
  -1  -3  -6    7.70    0.38 
   1  -3   6    7.93    0.33 
  -1  -3  -6    7.81    0.42 
   1   3   6    8.28    0.40 
   2  -3   6    2.18    0.19 
  -2  -3  -6    2.12    0.25 
  -2  -3  -6    2.24    0.23 
  -2   3  -6    2.13    0.12 
   3  -3   6    0.45    0.13 
  -3  -3  -6    0.44    0.14 
  -3   3  -6    0.31    0.06 
  -3   3  -6    0.34    0.07 
   3   3   6    0.34    0.08 
  -4   3  -6    0.34    0.08 
   4   3   6    0.46    0.11 
   4   3   6    0.66    0.09 
   5   3   6    2.94    0.21 
   5   3   6    2.72    0.22 
  -5   3  -6    2.06    0.17 
   5   3   6    2.81    0.22 
   5   3   6    2.76    0.16 
  -6  -3  -6   11.21    0.47 
   6   3   6   12.42    0.50 
   6   3   6   11.90    0.48 
   6   3   6   11.76    0.53 
   6   3   6   12.13    0.44 
  -6   3  -6   11.58    0.48 
  -7  -3  -6   30.94    1.02 
   7   3   6   30.70    1.07 
   7   3   6   30.69    1.02 
   7   3   6   29.82    1.02 
  -7   3  -6   34.03    1.14 
  -7   3  -6   32.21    0.98 
   7   3   6   29.67    1.02 
  -7   3  -6   32.39    1.10 
  -8  -3  -6    0.04    0.10 
   8   3   6    0.02    0.10 
   8   3   6    0.00    0.12 
  -8   3  -6    0.06    0.09 
  -8   3  -6   -0.02    0.09 
  -8   3  -6   -0.06    0.06 
  -8   3  -6    0.15    0.11 
   8   3   6   -0.01    0.06 
  -8   3  -6    0.04    0.12 
  -9  -3  -6    0.06    0.10 
  -9  -3  -6    0.01    0.08 
  -9   3  -6    0.11    0.09 
  -9   3  -6    0.02    0.06 
   9   3   6    0.12    0.12 
  -9   3  -6   -0.06    0.11 
  -9   3  -6   -0.06    0.09 
   9   3   6    0.08    0.09 
 -10  -3  -6    0.57    0.10 
 -10  -3  -6    0.43    0.08 
 -10  -3  -6    0.59    0.09 
  10   3   6    0.64    0.09 
 -10   3  -6    0.47    0.09 
 -10   3  -6    0.51    0.09 
 -10  -4   6    4.98    0.22 
 -10   4   6    4.62    0.22 
  10   4  -6    4.87    0.20 
  -9  -4   6    6.79    0.30 
  -9   4   6    6.12    0.29 
   9   4  -6    7.13    0.32 
   9   4  -6    6.74    0.28 
   8   4  -6    2.29    0.23 
  -8   4   6    2.43    0.21 
   8   4  -6    2.45    0.21 
   8   4  -6    2.42    0.19 
  -8   4   6    2.28    0.13 
  -8   4   6    2.19    0.19 
  -8   4   6    1.86    0.20 
  -8   4   6    2.31    0.20 
  -7   4   6    1.11    0.15 
  -7   4   6    1.02    0.15 
   7   4  -6    1.05    0.12 
  -7   4   6    1.17    0.10 
   7   4  -6    0.92    0.15 
   7   4  -6    1.09    0.17 
   7   4  -6    1.12    0.13 
  -7   4   6    1.22    0.14 
  -7   4   6    0.99    0.16 
   7   4  -6    0.93    0.15 
   6   4  -6    2.07    0.20 
  -6   4   6    2.09    0.20 
   6   4  -6    2.17    0.19 
   6   4  -6    2.00    0.20 
  -6   4   6    1.93    0.17 
  -6   4   6    2.26    0.20 
   5   4  -6   -0.02    0.08 
  -5   4   6   -0.05    0.08 
  -5   4   6    0.14    0.07 
   5   4  -6    0.12    0.10 
  -5   4   6    0.02    0.08 
   5   4  -6   -0.03    0.09 
   4   4  -6    3.89    0.22 
  -4   4   6    4.03    0.21 
  -4   4   6    3.78    0.20 
  -4   4   6    3.67    0.22 
   4   4  -6    3.57    0.22 
   3  -4  -6    0.21    0.11 
   3   4  -6    0.13    0.07 
  -3   4   6    0.16    0.08 
   3   4  -6    0.22    0.07 
  -3   4   6    0.44    0.07 
  -2  -4   6  109.21    3.52 
   2  -4  -6  103.49    3.59 
   2  -4  -6  104.11    3.48 
  -2   4   6  103.16    3.36 
   2   4  -6  103.42    3.37 
  -2   4   6  103.61    3.18 
   2   4  -6  101.79    3.53 
   1  -4  -6    2.46    0.19 
  -1  -4   6    2.10    0.18 
   1  -4  -6    2.71    0.23 
  -1   4   6    2.47    0.14 
   1   4  -6    2.31    0.13 
   0  -4  -6    4.05    0.28 
   0  -4  -6    4.04    0.24 
   0   4  -6    4.09    0.17 
   0   4   6    4.08    0.24 
  -1  -4  -6    2.18    0.24 
  -1  -4  -6    2.05    0.20 
  -1   4  -6    1.65    0.10 
   1   4   6    1.81    0.12 
   1   4   6    1.75    0.19 
  -2  -4  -6   54.14    1.91 
  -2   4  -6   52.77    1.83 
   2   4   6   55.67    1.77 
  -2   4  -6   51.61    1.74 
   3   4   6    8.74    0.34 
  -3   4  -6    7.98    0.32 
  -3   4  -6    7.33    0.30 
   4   4   6    5.37    0.27 
  -4   4  -6    4.46    0.23 
  -4   4  -6    4.59    0.27 
   4   4   6    5.26    0.18 
  -4   4  -6    4.35    0.22 
   5   4   6   20.59    0.69 
   5   4   6   19.72    0.77 
   5   4   6   20.32    0.65 
  -5   4  -6   20.15    0.76 
  -5   4  -6   20.20    0.73 
  -5   4  -6   20.66    0.78 
   5   4   6   20.19    0.74 
   6   4   6    0.11    0.10 
  -6   4  -6   -0.02    0.08 
  -6   4  -6    0.10    0.09 
  -6   4  -6    0.10    0.08 
   6   4   6   -0.02    0.10 
   6   4   6    0.02    0.12 
   6   4   6    0.02    0.12 
   6   4   6    0.03    0.05 
  -6   4  -6    0.06    0.11 
  -7   4  -6    0.29    0.11 
  -7   4  -6    0.11    0.12 
   7   4   6    0.16    0.10 
  -7   4  -6    0.36    0.10 
   7   4   6    0.13    0.13 
  -7   4  -6    0.27    0.11 
   7   4   6    0.03    0.11 
   7   4   6    0.18    0.12 
  -7   4  -6    0.07    0.09 
  -8   4  -6    0.96    0.13 
  -8   4  -6    1.01    0.13 
   8   4   6    0.93    0.15 
  -8   4  -6    0.98    0.18 
  -8   4  -6    0.89    0.14 
  -8   4  -6    1.06    0.15 
   8   4   6    1.02    0.17 
   8   4   6    0.90    0.12 
  -9  -4  -6    2.14    0.18 
   9   4   6    2.61    0.21 
  -9   4  -6    2.20    0.17 
  -9   4  -6    2.20    0.17 
   9   4   6    2.08    0.17 
 -10  -4  -6   -0.02    0.08 
 -10  -4  -6    0.00    0.07 
 -10   4  -6    0.11    0.07 
  10   4   6    0.05    0.07 
 -10   4  -6   -0.04    0.06 
 -10  -5   6   -0.02    0.07 
 -10   5   6    0.01    0.07 
  -9  -5   6    0.74    0.11 
  -9   5   6    0.57    0.07 
  -9   5   6    0.56    0.10 
   9   5  -6    0.54    0.08 
   9   5  -6    0.70    0.09 
   8   5  -6    0.03    0.08 
   8   5  -6    0.06    0.11 
  -8   5   6    0.11    0.06 
  -8   5   6    0.02    0.10 
   8   5  -6    0.20    0.13 
   8   5  -6    0.01    0.07 
  -8   5   6    0.11    0.09 
   7   5  -6    3.25    0.19 
  -7   5   6    3.62    0.17 
   7   5  -6    3.48    0.25 
   7   5  -6    3.22    0.20 
   7   5  -6    3.45    0.21 
  -7   5   6    3.67    0.24 
   7   5  -6    3.74    0.27 
  -7   5   6    4.03    0.24 
  -7   5   6    4.16    0.26 
  -7   5   6    3.98    0.24 
   7   5  -6    3.33    0.26 
   6   5  -6    9.48    0.44 
   6   5  -6    9.06    0.35 
  -6   5   6   10.18    0.43 
   6   5  -6    8.79    0.38 
   6   5  -6    8.92    0.43 
  -6   5   6   10.02    0.41 
  -6   5   6    9.15    0.31 
  -6   5   6    9.54    0.42 
   6   5  -6    8.72    0.33 
   5   5  -6    3.02    0.20 
  -5   5   6    2.83    0.19 
  -5   5   6    2.53    0.18 
   5   5  -6    2.69    0.21 
   5   5  -6    2.96    0.21 
  -5   5   6    2.75    0.20 
   5   5  -6    2.95    0.23 
   4   5  -6    0.95    0.14 
  -4   5   6    0.79    0.12 
   4   5  -6    0.91    0.12 
  -4   5   6    1.06    0.11 
  -4   5   6    1.10    0.11 
   4   5  -6    0.89    0.13 
   4   5  -6    0.83    0.11 
  -3   5   6   11.79    0.44 
   3   5  -6   12.27    0.46 
   3   5  -6   12.09    0.48 
  -3   5   6   12.09    0.45 
  -3   5   6   11.83    0.46 
   3   5  -6   12.59    0.48 
  -2   5   6   48.75    1.63 
  -2   5   6   47.75    1.51 
   2   5  -6   47.33    1.66 
   2   5  -6   48.86    1.59 
  -2   5   6   47.64    1.58 
   2   5  -6   47.80    1.65 
  -1   5   6   31.18    1.03 
  -1   5   6   30.06    0.99 
   1   5  -6   31.76    1.08 
   0   5   6    1.03    0.11 
   0   5  -6    0.86    0.07 
   0   5   6    1.08    0.09 
  -1  -5  -6    4.00    0.27 
   1   5   6    3.77    0.17 
  -1   5  -6    3.36    0.15 
  -2   5  -6    4.57    0.19 
  -2   5  -6    4.64    0.18 
  -2   5  -6    4.42    0.24 
   2   5   6    4.83    0.22 
  -3   5  -6    0.02    0.04 
  -3   5  -6    0.02    0.09 
  -3   5  -6    0.02    0.04 
   3   5   6   -0.01    0.07 
  -3   5  -6    0.04    0.05 
   3   5   6    0.04    0.08 
   4   5   6    0.88    0.13 
  -4   5  -6    0.53    0.08 
   4   5   6    0.72    0.12 
   4   5   6    0.58    0.13 
  -4   5  -6    0.51    0.13 
  -4   5  -6    0.53    0.08 
   5   5   6    0.48    0.12 
  -5   5  -6    0.51    0.09 
  -5   5  -6    0.28    0.13 
   5   5   6    0.67    0.14 
  -5   5  -6    0.53    0.09 
   5   5   6    0.57    0.13 
   6   5   6    0.00    0.11 
  -6   5  -6    0.14    0.08 
   6   5   6    0.14    0.09 
  -6   5  -6   -0.02    0.07 
  -6   5  -6   -0.02    0.12 
   6   5   6    0.09    0.08 
   6   5   6    0.09    0.12 
  -6   5  -6    0.02    0.09 
   6   5   6    0.01    0.11 
  -6   5  -6    0.01    0.09 
   7   5   6    0.54    0.10 
   7   5   6    0.60    0.15 
  -7   5  -6    0.48    0.11 
  -7   5  -6    0.63    0.12 
  -7   5  -6    0.72    0.12 
   7   5   6    0.60    0.11 
  -7   5  -6    0.70    0.12 
  -7   5  -6    0.60    0.16 
   7   5   6    0.57    0.14 
  -7   5  -6    0.68    0.11 
   7   5   6    0.45    0.14 
   8   5   6    2.50    0.21 
  -8   5  -6    2.48    0.18 
   8   5   6    2.16    0.21 
  -8   5  -6    2.66    0.16 
  -8   5  -6    2.63    0.19 
  -8   5  -6    2.48    0.13 
   8   5   6    2.18    0.17 
  -8   5  -6    3.09    0.26 
  -9  -5  -6    1.09    0.12 
  -9   5  -6    1.08    0.08 
  -9   5  -6    0.90    0.11 
  -9   5  -6    0.76    0.10 
   9   5   6    0.94    0.10 
 -10  -5  -6    0.60    0.08 
  -9  -6   6    2.48    0.16 
   9   6  -6    2.28    0.13 
  -9   6   6    2.47    0.16 
   8   6  -6   -0.04    0.06 
   8   6  -6    0.02    0.06 
   8   6  -6    0.20    0.12 
  -8   6   6    0.05    0.05 
  -8   6   6   -0.02    0.08 
   8   6  -6   -0.09    0.07 
  -7   6   6    0.12    0.06 
  -7   6   6    0.26    0.11 
   7   6  -6    0.16    0.09 
  -7   6   6    0.14    0.09 
  -7   6   6    0.08    0.10 
   7   6  -6    0.09    0.08 
   7   6  -6    0.17    0.07 
   7   6  -6    0.16    0.12 
  -6   6   6   15.87    0.61 
  -6   6   6   15.23    0.58 
   6   6  -6   15.15    0.66 
   6   6  -6   16.71    0.65 
   6   6  -6   16.84    0.53 
   6   6  -6   15.80    0.52 
   6   6  -6   14.97    0.66 
  -6   6   6   15.33    0.58 
  -6   6   6   16.31    0.62 
   6   6  -6   16.11    0.51 
   6   6  -6   15.42    0.63 
  -6   6   6   16.12    0.49 
  -5   6   6    3.06    0.19 
  -5   6   6    3.04    0.17 
   5   6  -6    3.01    0.23 
   5   6  -6    3.19    0.16 
  -5   6   6    2.90    0.22 
   5   6  -6    3.17    0.22 
  -5   6   6    3.07    0.14 
   5   6  -6    2.67    0.21 
   5   6  -6    3.08    0.24 
  -4   6   6   15.70    0.57 
  -4   6   6   15.01    0.57 
   4   6  -6   16.49    0.62 
  -4   6   6   15.67    0.58 
   4   6  -6   15.63    0.60 
   4   6  -6   17.06    0.61 
  -4   6   6   14.97    0.59 
   4   6  -6   16.59    0.63 
  -3   6   6    2.09    0.17 
  -3   6   6    2.19    0.13 
   3   6  -6    2.47    0.15 
   3   6  -6    2.11    0.15 
   3   6  -6    2.13    0.18 
   3   6  -6    2.30    0.16 
  -2   6   6   66.46    2.25 
   2   6  -6   70.43    2.34 
   2   6  -6   72.28    2.37 
  -2   6   6   65.07    2.15 
   2   6  -6   71.60    2.34 
  -1   6   6    0.69    0.07 
  -1   6   6    0.69    0.12 
   1   6  -6    0.60    0.11 
   1   6  -6    0.55    0.06 
   0   6   6   32.69    1.10 
   0   6  -6   33.23    1.16 
   0   6   6   34.44    1.12 
   0   6   6   31.37    1.14 
   1   6   6   22.47    0.77 
   1   6   6   21.31    0.75 
  -1   6  -6   21.37    0.80 
   2   6   6    2.29    0.16 
  -2   6  -6    2.01    0.20 
   2   6   6    2.02    0.15 
  -3   6  -6    1.53    0.18 
   3   6   6    1.49    0.17 
   3   6   6    1.20    0.14 
   3   6   6    1.28    0.14 
  -4   6  -6    1.07    0.18 
   4   6   6    0.98    0.14 
  -4   6  -6    1.07    0.10 
   4   6   6    0.78    0.14 
   4   6   6    0.69    0.13 
  -5   6  -6    0.10    0.05 
   5   6   6    0.11    0.13 
  -5   6  -6    0.09    0.09 
  -5   6  -6    0.05    0.06 
   5   6   6    0.03    0.10 
   5   6   6   -0.01    0.08 
  -5   6  -6    0.17    0.12 
   5   6   6    0.03    0.07 
  -6   6  -6    2.50    0.26 
  -6   6  -6    2.99    0.18 
   6   6   6    3.02    0.25 
   6   6   6    2.72    0.24 
   6   6   6    2.78    0.18 
   6   6   6    2.71    0.17 
  -6   6  -6    2.51    0.19 
  -6   6  -6    2.47    0.19 
  -6   6  -6    2.52    0.20 
  -6   6  -6    2.83    0.12 
   7   6   6    2.72    0.23 
  -7   6  -6    2.34    0.12 
   7   6   6    2.32    0.22 
  -7   6  -6    2.34    0.18 
  -7   6  -6    2.08    0.23 
   7   6   6    2.36    0.16 
   7   6   6    2.64    0.17 
  -7   6  -6    2.61    0.20 
  -7   6  -6    2.36    0.19 
  -7   6  -6    2.28    0.16 
   8   6   6    0.95    0.10 
   8   6   6    0.87    0.10 
  -8   6  -6    0.51    0.10 
  -8   6  -6    0.58    0.11 
  -8   6  -6    0.60    0.10 
   8   6   6    0.65    0.13 
  -8   6  -6    0.65    0.14 
  -8   6  -6    0.71    0.06 
  -9   6  -6    0.04    0.07 
   9   6   6   -0.03    0.05 
  -9   6  -6    0.05    0.07 
  -9   6  -6    0.01    0.05 
   9   6   6    0.00    0.05 
  -9  -7   6    0.60    0.09 
  -9   7   6    0.27    0.07 
  -8   7   6    1.25    0.13 
   8   7  -6    1.47    0.11 
   8   7  -6    1.24    0.17 
   8   7  -6    1.53    0.12 
  -7   7   6    1.56    0.15 
   7   7  -6    1.33    0.11 
   7   7  -6    1.26    0.18 
   7   7  -6    1.27    0.15 
   7   7  -6    1.35    0.13 
  -6   7   6    7.98    0.39 
   6   7  -6    8.74    0.30 
   6   7  -6    8.18    0.38 
   6   7  -6    8.05    0.40 
   6   7  -6    8.49    0.41 
  -6   7   6    7.79    0.35 
   6   7  -6    8.09    0.32 
   5   7  -6    0.53    0.08 
  -5   7   6    0.60    0.13 
   5   7  -6    0.49    0.11 
   5   7  -6    0.39    0.10 
  -5   7   6    0.54    0.10 
  -5   7   6    0.73    0.12 
   5   7  -6    0.22    0.12 
   5   7  -6    0.55    0.10 
   4   7  -6   12.86    0.53 
   4   7  -6   13.23    0.54 
  -4   7   6   13.16    0.52 
   4   7  -6   12.91    0.42 
   4   7  -6   13.54    0.51 
   3   7  -6    5.61    0.30 
   3   7  -6    5.68    0.27 
   3   7  -6    5.49    0.23 
   3   7  -6    5.83    0.23 
  -2   7   6    3.31    0.23 
   2   7  -6    3.74    0.17 
  -2   7   6    3.35    0.20 
   2   7  -6    3.72    0.20 
   1   7  -6   16.33    0.64 
  -1   7   6   15.64    0.62 
   0   7  -6    0.55    0.13 
   0   7   6    0.29    0.11 
  -1   7  -6    4.93    0.29 
  -1   7  -6    5.52    0.24 
   1   7   6    5.12    0.23 
   1   7   6    5.16    0.25 
   2   7   6    0.05    0.05 
  -2   7  -6    0.01    0.07 
   2   7   6    0.00    0.06 
  -2   7  -6    0.01    0.10 
   2   7   6    0.02    0.08 
   2   7   6    0.11    0.05 
   3   7   6    1.13    0.13 
  -3   7  -6    1.60    0.19 
  -3   7  -6    1.36    0.07 
   3   7   6    1.38    0.17 
   3   7   6    1.48    0.14 
   3   7   6    1.11    0.12 
  -3   7  -6    1.29    0.13 
   4   7   6    2.17    0.19 
   4   7   6    1.89    0.18 
   4   7   6    2.24    0.14 
  -4   7  -6    1.87    0.10 
  -4   7  -6    2.00    0.23 
   4   7   6    2.13    0.21 
  -4   7  -6    1.81    0.10 
  -4   7  -6    1.82    0.16 
  -5   7  -6    7.19    0.32 
   5   7   6    7.79    0.38 
  -5   7  -6    7.31    0.34 
   5   7   6    7.26    0.28 
   5   7   6    7.18    0.38 
  -5   7  -6    7.30    0.27 
  -5   7  -6    7.27    0.33 
  -5   7  -6    7.03    0.40 
   5   7   6    7.06    0.36 
   5   7   6    7.53    0.28 
  -6   7  -6   13.35    0.52 
  -6   7  -6   12.92    0.50 
   6   7   6   12.42    0.55 
   6   7   6   12.63    0.54 
  -6   7  -6   12.78    0.44 
   6   7   6   12.30    0.43 
  -6   7  -6   13.74    0.60 
   6   7   6   13.20    0.55 
   6   7   6   13.25    0.44 
  -6   7  -6   13.02    0.49 
  -7   7  -6    0.23    0.13 
   7   7   6    0.25    0.12 
   7   7   6    0.22    0.10 
  -7   7  -6    0.20    0.09 
   7   7   6    0.31    0.08 
  -7   7  -6    0.26    0.09 
  -7   7  -6    0.21    0.09 
  -7   7  -6    0.26    0.06 
  -8   7  -6    0.93    0.11 
  -8   7  -6    0.68    0.10 
   8   7   6    0.86    0.09 
  -8   7  -6    0.96    0.08 
  -8   7  -6    1.03    0.07 
  -8   7  -6    0.88    0.10 
  -9  -7  -6    0.51    0.08 
   9   7   6    0.51    0.06 
  -9   7  -6    0.47    0.08 
  -8   8   6   17.52    0.59 
   8   8  -6   17.32    0.53 
  -7   8   6    0.82    0.07 
   7   8  -6    0.75    0.08 
  -7   8   6    0.66    0.10 
   7   8  -6    0.82    0.10 
   7   8  -6    1.03    0.16 
   6   8  -6    3.92    0.18 
  -6   8   6    4.46    0.17 
  -6   8   6    4.48    0.23 
   6   8  -6    4.21    0.21 
   6   8  -6    4.29    0.29 
   5   8  -6    0.31    0.09 
  -5   8   6    0.45    0.11 
   5   8  -6    0.33    0.13 
   5   8  -6    0.37    0.07 
  -5   8   6    0.53    0.06 
   5   8  -6    0.28    0.09 
   4   8  -6   18.94    0.74 
   4   8  -6   20.28    0.60 
   4   8  -6   20.29    0.75 
  -4   8   6   20.02    0.70 
   4   8  -6   19.05    0.69 
  -4   8   6   20.85    0.64 
  -4   8   6   19.95    0.66 
   4   8  -6   19.01    0.63 
   3   8  -6   14.68    0.56 
   3   8  -6   14.85    0.51 
  -3   8   6   15.29    0.55 
   3   8  -6   15.42    0.57 
  -3   8   6   16.10    0.50 
   3   8  -6   14.56    0.47 
  -3   8   6   15.54    0.52 
  -3   8   6   16.00    0.56 
  -2   8   6    0.26    0.09 
   2   8  -6    0.19    0.08 
  -2   8   6    0.09    0.09 
  -1   8   6    0.58    0.11 
  -1   8   6    0.52    0.13 
   1   8  -6    0.61    0.11 
   1   8  -6    0.67    0.11 
   1   8  -6    0.64    0.15 
  -1   8   6    0.54    0.10 
   0   8   6    2.46    0.23 
   0   8  -6    2.70    0.18 
   0   8  -6    2.54    0.23 
   0   8   6    2.30    0.18 
   0   8   6    2.27    0.17 
  -1   8  -6    8.29    0.34 
  -1   8  -6    7.76    0.33 
   1   8   6    8.30    0.35 
  -1   8  -6    7.53    0.40 
  -2   8  -6    1.99    0.17 
   2   8   6    1.52    0.15 
   2   8   6    1.45    0.14 
  -2   8  -6    1.97    0.16 
  -2   8  -6    1.96    0.22 
  -3   8  -6    0.57    0.15 
   3   8   6    0.57    0.14 
  -3   8  -6    0.73    0.12 
   3   8   6    0.63    0.12 
   3   8   6    0.71    0.11 
   3   8   6    0.68    0.08 
  -3   8  -6    0.63    0.11 
   3   8   6    0.78    0.10 
   3   8   6    0.55    0.11 
  -3   8  -6    0.50    0.11 
   4   8   6    1.52    0.11 
  -4   8  -6    1.49    0.15 
   4   8   6    1.37    0.12 
  -4   8  -6    1.37    0.14 
   4   8   6    1.24    0.18 
  -4   8  -6    1.52    0.20 
   4   8   6    1.51    0.16 
   4   8   6    1.64    0.14 
  -4   8  -6    1.65    0.16 
   4   8   6    1.29    0.11 
  -5   8  -6    0.13    0.09 
  -5   8  -6    0.09    0.09 
   5   8   6    0.14    0.07 
   5   8   6    0.16    0.12 
   5   8   6    0.14    0.10 
  -5   8  -6    0.06    0.09 
   5   8   6    0.01    0.06 
   5   8   6    0.04    0.08 
  -5   8  -6    0.14    0.12 
  -6   8  -6    3.18    0.20 
  -6   8  -6    3.16    0.20 
  -6   8  -6    3.32    0.21 
   6   8   6    3.04    0.25 
   6   8   6    3.07    0.18 
   6   8   6    2.88    0.16 
  -6   8  -6    3.18    0.26 
   6   8   6    3.06    0.18 
  -7   8  -6    3.48    0.19 
  -7   8  -6    3.17    0.19 
   7   8   6    3.38    0.23 
  -7   8  -6    3.31    0.19 
   7   8   6    3.17    0.15 
  -8   8  -6    0.14    0.06 
  -8   8  -6    0.13    0.07 
   8   8   6   -0.01    0.05 
  -8   8  -6    0.11    0.07 
  -7   9   6   12.88    0.46 
   7   9  -6   13.07    0.41 
   6   9  -6    0.79    0.14 
  -6   9   6    0.68    0.10 
   6   9  -6    0.90    0.10 
  -5   9   6    7.86    0.32 
   5   9  -6    7.09    0.37 
   5   9  -6    7.34    0.29 
  -4   9   6    4.44    0.24 
  -4   9   6    4.25    0.22 
   4   9  -6    4.88    0.24 
  -4   9   6    4.52    0.24 
   4   9  -6    4.89    0.22 
  -3   9   6    1.66    0.14 
  -3   9   6    1.78    0.16 
   3   9  -6    1.72    0.15 
  -3   9   6    1.65    0.15 
   3   9  -6    1.85    0.14 
   2   9  -6    6.87    0.31 
  -2   9   6    6.89    0.31 
  -2   9   6    7.20    0.32 
  -2   9   6    7.21    0.29 
  -1   9   6    4.97    0.32 
  -1   9   6    4.85    0.26 
   1   9  -6    5.37    0.26 
  -1   9   6    4.98    0.24 
  -1   9   6    4.80    0.25 
   1   9  -6    5.34    0.26 
   0   9   6   28.92    0.87 
   0   9  -6   28.95    0.98 
   0   9  -6   28.28    0.97 
   0   9  -6   28.91    1.09 
   0   9  -6   29.47    0.98 
   0   9  -6   29.57    0.98 
   0   9  -6   27.32    1.01 
   0   9   6   30.12    0.99 
   0   9   6   28.84    0.92 
   1   9   6    0.04    0.08 
  -1   9  -6    0.18    0.09 
  -1   9  -6    0.04    0.08 
  -1   9  -6    0.08    0.08 
  -1   9  -6    0.02    0.11 
   1   9   6    0.05    0.08 
  -1   9  -6    0.06    0.08 
  -1   9  -6    0.15    0.09 
   1   9   6    0.13    0.10 
   1   9   6    0.00    0.08 
   2   9   6    5.13    0.24 
  -2   9  -6    5.28    0.26 
  -2   9  -6    4.96    0.26 
   2   9   6    5.06    0.27 
   2   9   6    5.07    0.25 
  -2   9  -6    4.99    0.27 
  -2   9  -6    4.88    0.25 
  -2   9  -6    5.30    0.33 
  -2   9  -6    5.33    0.26 
   3   9   6    3.83    0.23 
  -3   9  -6    3.88    0.22 
   3   9   6    3.72    0.16 
  -3   9  -6    4.06    0.30 
  -3   9  -6    4.14    0.24 
   3   9   6    3.97    0.22 
  -3   9  -6    3.89    0.22 
   3   9   6    3.82    0.21 
  -4   9  -6    2.91    0.20 
   4   9   6    2.62    0.13 
   4   9   6    2.81    0.17 
  -4   9  -6    2.79    0.19 
   4   9   6    2.22    0.21 
  -4   9  -6    2.89    0.19 
   4   9   6    2.54    0.15 
  -4   9  -6    2.74    0.25 
  -5   9  -6    4.29    0.30 
  -5   9  -6    4.28    0.22 
   5   9   6    3.73    0.17 
   5   9   6    4.07    0.27 
   5   9   6    4.09    0.20 
  -5   9  -6    4.38    0.23 
  -5   9  -6    4.16    0.22 
  -6   9  -6    2.91    0.17 
   6   9   6    2.74    0.13 
   6   9   6    2.43    0.21 
  -6   9  -6    2.68    0.17 
   6   9   6    2.57    0.15 
  -6   9  -6    2.35    0.17 
  -7   9  -6    0.24    0.07 
  -7   9  -6    0.26    0.07 
  -7   9  -6    0.23    0.07 
   7   9   6    0.31    0.05 
  -6  10   6    0.52    0.08 
   6  10  -6    0.46    0.08 
  -5  10   6    4.50    0.21 
   5  10  -6    4.03    0.19 
  -4  10   6    2.48    0.17 
   4  10  -6    2.68    0.17 
   4  10  -6    2.38    0.16 
  -4  10   6    2.54    0.15 
   3  10  -6    1.62    0.14 
   3  10  -6    1.73    0.14 
  -3  10   6    1.74    0.14 
  -3  10   6    1.80    0.16 
  -3  10   6    1.75    0.15 
   2  10  -6    8.95    0.37 
  -2  10   6    9.88    0.38 
  -2  10   6    8.81    0.35 
   2  10  -6    9.60    0.38 
  -2  10   6    9.14    0.38 
   1  10  -6    0.60    0.11 
  -1  10   6    0.76    0.11 
   1  10  -6    0.59    0.11 
  -1  10   6    0.97    0.13 
   0  10   6    0.52    0.10 
   0  10   6    0.39    0.11 
   0  10   6    0.37    0.09 
   0  10  -6    0.44    0.10 
   0  10  -6    0.37    0.10 
   1  10   6   12.29    0.43 
   1  10   6   12.74    0.46 
  -1  10  -6   13.00    0.48 
  -1  10  -6   13.58    0.58 
  -1  10  -6   13.16    0.48 
   1  10   6   12.10    0.49 
  -1  10  -6   12.62    0.49 
  -1  10  -6   12.70    0.49 
  -1  10  -6   12.61    0.50 
   2  10   6    8.56    0.33 
  -2  10  -6    8.23    0.36 
  -2  10  -6    8.59    0.34 
  -2  10  -6    8.47    0.35 
   2  10   6    7.66    0.35 
  -2  10  -6    8.42    0.43 
  -2  10  -6    7.74    0.34 
   2  10   6    8.21    0.31 
  -3  10  -6    2.06    0.17 
   3  10   6    2.10    0.15 
  -3  10  -6    2.05    0.17 
  -3  10  -6    1.89    0.21 
  -3  10  -6    2.07    0.16 
   3  10   6    1.69    0.15 
  -4  10  -6    0.10    0.08 
  -4  10  -6    0.00    0.08 
  -4  10  -6    0.04    0.08 
   4  10   6   -0.04    0.07 
  -4  10  -6    0.08    0.11 
  -5  10  -6    2.76    0.17 
   5  10   6    2.57    0.16 
  -5  10  -6    2.77    0.17 
  -5  10  -6    2.93    0.17 
  -6  10  -6    1.78    0.13 
  -6  10  -6    1.97    0.13 
   6  10   6    2.30    0.12 
  -6  10  -6    1.94    0.13 
   5  11  -6    0.56    0.08 
  -5  11   6    0.69    0.08 
  -4  11   6    0.06    0.06 
   4  11  -6    0.07    0.07 
   4  11  -6    0.09    0.07 
   3  11  -6    1.12    0.10 
  -3  11   6    1.38    0.11 
   3  11  -6    1.13    0.11 
  -2  11   6    8.74    0.35 
   2  11  -6    8.70    0.35 
  -2  11   6    8.84    0.33 
   1  11  -6    0.87    0.11 
  -1  11   6    0.57    0.09 
  -1  11   6    0.46    0.10 
   0  11   6    9.85    0.40 
   0  11  -6    9.88    0.39 
   0  11   6   10.14    0.37 
  -1  11  -6    0.96    0.11 
   1  11   6    1.04    0.12 
   1  11   6    1.02    0.11 
   1  11   6    1.03    0.10 
   2  11   6    0.31    0.09 
  -2  11  -6    0.26    0.09 
   2  11   6    0.33    0.09 
   2  11   6    0.22    0.08 
  -2  11  -6    0.33    0.09 
  -3  11  -6    0.06    0.07 
  -3  11  -6    0.06    0.08 
   3  11   6    0.03    0.07 
   3  11   6    0.11    0.07 
  -4  11  -6    1.01    0.11 
  -4  11  -6    1.06    0.10 
   4  11   6    1.30    0.10 
  -4  11  -6    1.02    0.11 
  -5  11  -6    4.87    0.20 
   5  11   6    4.82    0.19 
  -5  11  -6    4.87    0.21 
  -5  11  -6    4.56    0.20 
   3  12  -6    5.06    0.21 
   2  12  -6    0.49    0.08 
  -2  12   6    0.41    0.07 
  -1  12   6   -0.05    0.07 
   1  12  -6    0.00    0.07 
  -1  12   6    0.03    0.07 
   0  12   6    0.22    0.07 
   0  12   6    0.20    0.08 
   1  12   6   15.14    0.46 
   1  12   6   14.71    0.52 
   2  12   6    1.63    0.11 
   3  12   6    0.18    0.07 
 -11   0   7   -0.02    0.06 
 -10   0   7    0.02    0.09 
 -10   0   7    0.30    0.10 
 -10   0   7    0.00    0.07 
  -9   0   7   -0.01    0.10 
  -9   0   7   -0.01    0.07 
  -9   0   7    0.05    0.10 
  -9   0   7    0.11    0.08 
   9   0  -7   -0.10    0.12 
   9   0  -7    0.10    0.10 
  -8   0   7    0.03    0.11 
   8   0  -7   -0.02    0.13 
  -8   0   7   -0.11    0.11 
  -8   0   7   -0.11    0.08 
  -8   0   7   -0.10    0.07 
  -7   0   7   -0.05    0.07 
  -7   0   7   -0.05    0.08 
   7   0  -7   -0.07    0.11 
  -7   0   7   -0.06    0.10 
   6   0  -7    0.03    0.10 
  -6   0   7    0.14    0.08 
  -6   0   7    0.09    0.10 
  -5   0   7   -0.02    0.07 
  -5   0   7    0.07    0.08 
   4   0  -7    0.07    0.12 
  -4   0   7   -0.02    0.10 
  -4   0   7    0.02    0.08 
  -4   0   7    0.04    0.14 
  -3   0   7    0.08    0.13 
  -3   0   7   -0.07    0.09 
   3   0  -7    0.00    0.09 
   2   0  -7    0.01    0.08 
  -2   0   7    0.07    0.10 
   2   0  -7   -0.05    0.09 
   1   0  -7    0.15    0.10 
   1   0  -7    0.10    0.08 
  -1   0   7    0.55    0.13 
  -1   0   7    0.22    0.10 
   1   0  -7    0.11    0.08 
   0   0   7   -0.01    0.08 
   0   0  -7    0.01    0.09 
   0   0   7    0.03    0.09 
   0   0   7   -0.06    0.09 
   0   0  -7   -0.03    0.08 
   0   0  -7    0.08    0.10 
   1   0   7   -0.02    0.09 
  -1   0  -7   -0.02    0.07 
  -1   0  -7    0.01    0.09 
  -1   0  -7    0.02    0.08 
   1   0   7    0.02    0.08 
   2   0   7   -0.04    0.08 
  -2   0  -7    0.02    0.08 
   2   0   7    0.09    0.10 
  -2   0  -7    0.06    0.10 
   3   0   7   -0.08    0.10 
  -3   0  -7    0.06    0.11 
  -3   0  -7    0.04    0.08 
   4   0   7    0.00    0.12 
  -4   0  -7   -0.01    0.07 
  -5   0  -7   -0.03    0.07 
  -5   0  -7    0.02    0.08 
  -6   0  -7    0.11    0.10 
  -6   0  -7   -0.03    0.07 
  -6   0  -7   -0.04    0.08 
   6   0   7   -0.18    0.11 
  -7   0  -7    0.10    0.07 
  -7   0  -7    0.06    0.11 
  -7   0  -7    0.09    0.08 
   7   0   7    0.19    0.13 
  -8   0  -7    0.02    0.06 
   8   0   7    0.06    0.15 
  -8   0  -7    0.09    0.09 
  -8   0  -7    0.05    0.11 
  -9   0  -7    0.05    0.10 
  -9   0  -7    0.03    0.08 
   9   0   7    0.06    0.10 
   9   0   7   -0.01    0.13 
  -9   0  -7    0.13    0.08 
 -10   0  -7   -0.02    0.08 
 -10   0  -7    0.07    0.07 
 -10   0  -7   -0.04    0.06 
 -11  -1   7    0.11    0.06 
 -11   1   7    0.06    0.06 
 -10  -1   7    0.01    0.09 
 -10  -1   7    0.21    0.10 
 -10  -1   7    0.08    0.07 
 -10  -1   7    0.06    0.07 
  10   1  -7    0.07    0.08 
 -10   1   7    0.04    0.07 
 -10   1   7    0.11    0.09 
  -9  -1   7    2.88    0.22 
  -9  -1   7    3.01    0.25 
  -9  -1   7    3.23    0.17 
  -9  -1   7    3.11    0.19 
   9   1  -7    3.64    0.28 
  -9   1   7    3.28    0.18 
   9   1  -7    2.95    0.19 
  -9   1   7    3.25    0.18 
  -9   1   7    3.45    0.22 
  -9   1   7    3.12    0.22 
   9   1  -7    2.84    0.21 
  -8  -1   7    6.29    0.29 
  -8  -1   7    6.29    0.32 
  -8  -1   7    5.84    0.34 
  -8  -1   7    6.51    0.30 
   8   1  -7    7.11    0.37 
  -8   1   7    7.17    0.29 
   8   1  -7    6.46    0.31 
  -8   1   7    7.00    0.31 
   8   1  -7    6.40    0.31 
  -8   1   7    6.64    0.32 
  -8   1   7    6.59    0.37 
  -7  -1   7    0.12    0.09 
  -7  -1   7    0.19    0.11 
   7   1  -7    0.15    0.10 
   7   1  -7    0.03    0.12 
  -7   1   7    0.04    0.09 
  -7   1   7    0.12    0.08 
  -7   1   7   -0.02    0.06 
  -7   1   7    0.00    0.10 
  -6  -1   7    2.58    0.21 
  -6   1   7    2.74    0.20 
  -6   1   7    2.73    0.21 
   6   1  -7    2.71    0.22 
  -6   1   7    2.63    0.16 
   6   1  -7    2.64    0.20 
  -5   1   7    7.86    0.30 
  -5   1   7    7.90    0.35 
   4  -1  -7   54.01    2.00 
  -4  -1   7   59.03    2.04 
   4   1  -7   54.01    1.99 
  -4   1   7   54.35    1.84 
   4   1  -7   55.79    1.85 
   3  -1  -7    0.43    0.12 
  -3  -1   7    0.44    0.13 
  -3  -1   7    0.37    0.15 
  -3   1   7    0.39    0.15 
  -3   1   7    0.27    0.10 
   3   1  -7    0.27    0.11 
  -2  -1   7    0.36    0.12 
   2  -1  -7    0.31    0.11 
   2  -1  -7    0.86    0.17 
   2  -1  -7    0.34    0.12 
  -2   1   7    0.36    0.10 
   2   1  -7    0.39    0.10 
   2   1  -7    0.41    0.12 
   1  -1  -7   27.99    1.03 
   1  -1  -7   26.57    1.04 
  -1  -1   7   29.25    1.05 
  -1  -1   7   28.36    1.01 
  -1  -1   7   27.24    1.02 
   1  -1  -7   27.90    1.00 
   1   1  -7   26.84    0.97 
  -1   1   7   26.24    0.98 
   1   1  -7   27.12    1.03 
  -1   1   7   25.85    1.01 
   1   1  -7   27.86    1.02 
   0  -1   7   67.47    2.24 
   0  -1  -7   64.85    2.25 
   0  -1   7   70.06    2.32 
   0  -1  -7   64.67    2.31 
   0  -1   7   69.84    2.25 
   0  -1  -7   66.53    2.25 
   0   1   7   64.00    2.24 
   0   1  -7   66.03    2.30 
   0   1  -7   69.42    2.24 
   0   1  -7   68.17    2.21 
   0   1   7   62.82    2.24 
   1  -1   7  146.45    4.62 
   1  -1   7  148.10    4.74 
   1  -1   7  142.71    4.57 
  -1  -1  -7  133.56    4.57 
  -1  -1  -7  134.86    4.62 
  -1  -1  -7  137.91    4.74 
  -1   1  -7  146.43    4.56 
   1   1   7  136.68    4.62 
  -1   1  -7  135.92    4.71 
  -1   1  -7  141.76    4.57 
  -2  -1  -7   49.12    1.84 
   2  -1   7   51.47    1.77 
   2  -1   7   50.49    1.78 
  -2  -1  -7   49.34    1.77 
  -2   1  -7   52.12    1.71 
  -2   1  -7   51.43    1.82 
   2   1   7   49.84    1.77 
  -3  -1  -7   34.05    1.35 
   3  -1   7   35.05    1.28 
  -3  -1  -7   32.26    1.26 
   3   1   7   32.82    1.27 
  -4  -1  -7    2.36    0.28 
   4   1   7    2.62    0.30 
  -4   1  -7    3.31    0.18 
  -5  -1  -7    5.13    0.25 
  -5   1  -7    5.63    0.28 
  -5   1  -7    5.48    0.22 
  -6  -1  -7    0.90    0.12 
  -6  -1  -7    1.24    0.15 
   6   1   7    0.81    0.15 
  -6   1  -7    0.94    0.14 
  -6   1  -7    1.14    0.10 
  -6   1  -7    1.19    0.14 
  -7  -1  -7   24.96    0.86 
  -7  -1  -7   25.05    0.85 
  -7  -1  -7   23.83    0.82 
  -7   1  -7   26.28    0.79 
  -7   1  -7   27.00    0.82 
   7   1   7   23.36    0.88 
   7   1   7   24.99    0.87 
  -7   1  -7   27.12    0.88 
  -7   1  -7   25.76    0.95 
  -8  -1  -7    9.00    0.39 
  -8  -1  -7    9.11    0.35 
  -8  -1  -7    8.83    0.35 
   8   1   7    8.83    0.39 
  -8   1  -7    8.31    0.38 
  -8   1  -7    8.78    0.43 
   8   1   7    8.79    0.43 
  -8   1  -7    8.52    0.37 
  -8   1  -7    8.62    0.34 
  -9  -1  -7    7.80    0.35 
  -9  -1  -7    8.22    0.37 
  -9  -1  -7    7.80    0.33 
   9   1   7    8.29    0.36 
   9   1   7    8.82    0.41 
  -9   1  -7    8.65    0.37 
  -9   1  -7    8.54    0.31 
  -9   1  -7    7.99    0.35 
 -10  -1  -7    0.45    0.10 
 -10  -1  -7    0.58    0.10 
 -10  -1  -7    0.45    0.08 
  10   1   7    0.45    0.10 
 -10   1  -7    0.43    0.10 
 -10   1  -7    0.33    0.07 
 -10   1  -7    0.40    0.09 
 -10  -2   7    0.70    0.09 
 -10  -2   7    0.81    0.10 
 -10  -2   7    0.72    0.11 
 -10   2   7    0.67    0.11 
 -10   2   7    0.80    0.08 
  10   2  -7    0.74    0.10 
  -9  -2   7   -0.06    0.11 
  -9  -2   7    0.06    0.08 
  -9  -2   7    0.10    0.08 
  -9  -2   7   -0.18    0.10 
  -9   2   7    0.05    0.09 
   9   2  -7    0.02    0.06 
   9   2  -7   -0.01    0.12 
  -9   2   7    0.03    0.10 
   9   2  -7    0.00    0.09 
  -9   2   7    0.02    0.07 
  -8  -2   7    0.08    0.12 
  -8  -2   7    0.15    0.10 
  -8  -2   7    0.14    0.12 
   8   2  -7    0.02    0.10 
  -8   2   7    0.08    0.08 
   8   2  -7    0.01    0.08 
  -8   2   7    0.05    0.10 
   8   2  -7    0.03    0.12 
  -8   2   7    0.15    0.10 
  -8   2   7    0.11    0.10 
  -8   2   7    0.04    0.07 
  -8   2   7    0.13    0.11 
  -7  -2   7    5.19    0.30 
   7   2  -7    4.68    0.31 
   7   2  -7    4.85    0.26 
  -7   2   7    4.98    0.29 
  -7   2   7    5.77    0.24 
  -7   2   7    5.70    0.28 
   7   2  -7    4.87    0.25 
   7   2  -7    4.64    0.30 
  -6  -2   7    9.13    0.39 
   6   2  -7    9.36    0.40 
   6   2  -7    9.12    0.40 
  -6   2   7    9.38    0.41 
   6   2  -7    9.31    0.37 
  -6   2   7    8.80    0.37 
  -6   2   7    8.93    0.31 
   5   2  -7   10.21    0.41 
  -5   2   7    9.56    0.41 
   5   2  -7   10.06    0.37 
  -5   2   7    9.64    0.34 
   5   2  -7    9.57    0.42 
  -4   2   7   99.38    2.95 
   4   2  -7   97.00    3.18 
   4   2  -7   98.88    2.97 
  -4   2   7   93.72    3.17 
  -3  -2   7   19.59    0.81 
  -3  -2   7   18.48    0.86 
   3  -2  -7   17.38    0.76 
  -3   2   7   18.43    0.65 
  -2  -2   7    0.20    0.11 
   2  -2  -7    0.34    0.12 
   2  -2  -7    0.25    0.10 
  -2   2   7    0.04    0.10 
   2   2  -7    0.27    0.12 
   1  -2  -7    5.12    0.29 
   1  -2  -7    5.19    0.32 
  -1  -2   7    5.92    0.30 
  -1  -2   7    6.35    0.34 
   1  -2  -7    4.93    0.32 
  -1  -2   7    5.67    0.32 
  -1   2   7    5.14    0.24 
  -1   2   7    4.87    0.31 
   1   2  -7    6.83    0.33 
   0  -2  -7    7.61    0.38 
   0  -2   7    8.51    0.38 
   0  -2  -7    7.97    0.41 
   0  -2  -7    7.86    0.41 
   0  -2   7    9.16    0.41 
   0  -2   7    8.01    0.40 
   0   2   7    8.34    0.34 
   0   2  -7    8.51    0.38 
   0   2  -7    9.31    0.39 
   0   2   7    8.18    0.41 
  -1  -2  -7   10.37    0.47 
   1  -2   7   10.54    0.48 
   1  -2   7    9.98    0.46 
   1  -2   7   10.07    0.44 
  -1  -2  -7   10.69    0.51 
  -1  -2  -7   10.73    0.50 
   1   2   7   10.28    0.43 
   1   2   7    9.93    0.48 
  -1   2  -7   10.08    0.45 
  -2  -2  -7   68.16    2.41 
   2  -2   7   66.79    2.29 
  -2  -2  -7   69.12    2.33 
   2  -2   7   65.42    2.29 
   2   2   7   66.38    2.29 
  -3  -2  -7   24.50    1.03 
   3  -2   7   26.48    1.02 
  -3  -2  -7   24.00    1.08 
  -3   2  -7   25.94    0.92 
  -3   2  -7   26.47    0.88 
  -4   2  -7   49.98    1.65 
  -4   2  -7   47.72    1.74 
  -4   2  -7   48.74    1.50 
   4   2   7   52.13    1.68 
   5   2   7    4.64    0.24 
   5   2   7    4.59    0.24 
  -5   2  -7    5.54    0.26 
   5   2   7    4.78    0.27 
   5   2   7    4.38    0.26 
  -5   2  -7    5.59    0.26 
  -6  -2  -7   12.39    0.48 
  -6   2  -7   11.52    0.44 
   6   2   7   12.60    0.47 
   6   2   7   12.41    0.49 
  -6   2  -7   12.04    0.50 
  -7  -2  -7    0.19    0.12 
  -7  -2  -7    0.05    0.10 
  -7   2  -7    0.30    0.08 
  -7   2  -7    0.34    0.10 
   7   2   7    0.17    0.14 
   7   2   7    0.21    0.11 
   7   2   7    0.25    0.10 
  -7   2  -7    0.29    0.11 
  -8  -2  -7    1.29    0.15 
  -8  -2  -7    1.29    0.16 
  -8  -2  -7    1.49    0.15 
  -8   2  -7    2.06    0.19 
   8   2   7    1.25    0.19 
  -8   2  -7    1.84    0.14 
   8   2   7    1.41    0.15 
  -8   2  -7    1.95    0.19 
   8   2   7    1.40    0.16 
  -8   2  -7    1.88    0.17 
  -9  -2  -7    2.05    0.18 
  -9  -2  -7    1.86    0.14 
  -9  -2  -7    1.78    0.15 
   9   2   7    1.77    0.14 
  -9   2  -7    1.60    0.20 
   9   2   7    1.92    0.21 
  -9   2  -7    1.93    0.18 
  -9   2  -7    1.78    0.13 
  -9   2  -7    1.78    0.17 
   9   2   7    2.11    0.18 
 -10  -2  -7    0.75    0.10 
 -10  -2  -7    0.59    0.09 
 -10  -2  -7    0.87    0.09 
 -10   2  -7    0.57    0.06 
  10   2   7    0.76    0.10 
 -10   2  -7    0.49    0.09 
 -10   2  -7    0.59    0.10 
 -10  -3   7    1.79    0.13 
 -10  -3   7    1.79    0.15 
 -10  -3   7    1.94    0.14 
 -10   3   7    1.97    0.15 
  10   3  -7    1.95    0.14 
  -9  -3   7    4.60    0.25 
  -9  -3   7    4.36    0.24 
  -9  -3   7    4.56    0.28 
   9   3  -7    4.45    0.23 
  -9   3   7    4.42    0.19 
   9   3  -7    4.70    0.29 
  -9   3   7    4.45    0.24 
  -8  -3   7    0.03    0.12 
  -8  -3   7    0.04    0.11 
   8   3  -7    0.16    0.13 
  -8   3   7    0.06    0.10 
   8   3  -7    0.09    0.10 
  -8   3   7   -0.01    0.09 
  -8   3   7    0.01    0.07 
   8   3  -7    0.03    0.12 
  -8   3   7    0.18    0.11 
  -8   3   7    0.13    0.10 
  -7  -3   7   11.41    0.48 
   7   3  -7   11.41    0.49 
  -7   3   7   12.38    0.42 
  -7   3   7   13.41    0.51 
  -7   3   7   12.54    0.42 
  -7   3   7   12.52    0.47 
  -7   3   7   12.73    0.45 
   7   3  -7   11.99    0.45 
   7   3  -7   11.60    0.51 
  -7   3   7   12.34    0.52 
   7   3  -7    9.63    0.51 
   7   3  -7   11.35    0.42 
   6   3  -7    4.29    0.27 
  -6   3   7    4.34    0.25 
   6   3  -7    4.57    0.28 
  -6   3   7    4.77    0.24 
   6   3  -7    4.55    0.21 
   6   3  -7    4.14    0.27 
   5   3  -7    1.89    0.18 
  -5   3   7    2.22    0.17 
  -5   3   7    1.95    0.16 
   5   3  -7    1.55    0.12 
   5   3  -7    1.65    0.16 
   5   3  -7    1.75    0.17 
   4   3  -7    2.56    0.13 
  -4   3   7    3.04    0.18 
   4   3  -7    2.61    0.19 
  -4   3   7    2.84    0.17 
  -3  -3   7   -0.08    0.10 
   3  -3  -7    0.08    0.10 
  -3   3   7    0.19    0.07 
   3   3  -7    0.15    0.07 
  -3   3   7    0.25    0.08 
   3   3  -7    0.10    0.07 
   2  -3  -7    0.23    0.11 
  -2  -3   7    0.15    0.12 
   2  -3  -7    0.39    0.14 
  -2   3   7    0.24    0.08 
   1  -3  -7   26.88    1.04 
   1  -3  -7   25.68    0.98 
   1  -3  -7   25.46    1.03 
  -1  -3   7   27.34    0.99 
   1   3  -7   28.94    0.99 
  -1   3   7   26.39    0.99 
   0  -3  -7   14.99    0.67 
   0  -3  -7   15.64    0.64 
   0  -3   7   16.26    0.61 
   0  -3  -7   15.44    0.68 
   0   3  -7   17.40    0.62 
   0   3   7   15.96    0.65 
   1  -3   7    0.09    0.07 
  -1  -3  -7    0.08    0.10 
  -1  -3  -7    0.07    0.09 
  -2  -3  -7    7.34    0.44 
  -2  -3  -7    7.09    0.40 
   2  -3   7    6.89    0.36 
  -2   3  -7    6.95    0.28 
   2   3   7    6.76    0.30 
  -3  -3  -7   19.11    0.83 
   3  -3   7   18.30    0.78 
   3   3   7   18.92    0.67 
  -3   3  -7   17.96    0.68 
  -3   3  -7   18.53    0.65 
   4   3   7   12.13    0.49 
  -4   3  -7   12.40    0.47 
   4   3   7   12.75    0.44 
   5   3   7   72.09    2.41 
  -5   3  -7   71.08    2.38 
  -5   3  -7   67.58    2.05 
   5   3   7   72.29    2.10 
   5   3   7   74.53    2.25 
   5   3   7   73.88    2.22 
  -6  -3  -7    1.30    0.17 
   6   3   7    1.29    0.18 
   6   3   7    1.19    0.12 
   6   3   7    1.37    0.18 
   6   3   7    1.39    0.19 
  -6   3  -7    1.18    0.14 
  -7  -3  -7   14.98    0.61 
  -7   3  -7   16.95    0.53 
  -7   3  -7   16.90    0.61 
   7   3   7   15.11    0.62 
   7   3   7   14.63    0.56 
   7   3   7   16.12    0.62 
   7   3   7   15.40    0.58 
  -7   3  -7   17.70    0.65 
  -7   3  -7   16.59    0.59 
  -8  -3  -7    0.10    0.10 
  -8   3  -7   -0.04    0.06 
  -8   3  -7    0.18    0.10 
  -8   3  -7   -0.05    0.09 
   8   3   7    0.02    0.13 
   8   3   7    0.04    0.07 
   8   3   7    0.15    0.10 
  -8   3  -7    0.13    0.11 
  -8   3  -7    0.10    0.13 
  -9  -3  -7    1.00    0.13 
  -9  -3  -7    0.96    0.12 
  -9   3  -7    0.72    0.15 
   9   3   7    0.86    0.12 
   9   3   7    0.96    0.16 
  -9   3  -7    0.91    0.12 
  -9   3  -7    0.99    0.13 
 -10  -3  -7    4.95    0.23 
 -10  -3  -7    5.15    0.21 
 -10  -3  -7    4.56    0.22 
 -10   3  -7    5.34    0.23 
 -10   3  -7    4.87    0.22 
  10   3   7    4.84    0.22 
 -10  -4   7    3.98    0.19 
 -10   4   7    3.85    0.19 
  10   4  -7    3.91    0.17 
  -9  -4   7    4.24    0.23 
  -9   4   7    4.08    0.23 
   9   4  -7    4.28    0.21 
   9   4  -7    4.22    0.25 
   8   4  -7    3.98    0.28 
  -8   4   7    4.70    0.28 
  -8   4   7    4.07    0.27 
  -8   4   7    4.30    0.18 
  -8   4   7    4.68    0.25 
   8   4  -7    4.00    0.30 
   8   4  -7    4.08    0.23 
  -8   4   7    4.17    0.28 
   7   4  -7    0.22    0.12 
  -7   4   7    0.44    0.11 
   7   4  -7    0.32    0.10 
  -7   4   7    0.32    0.11 
  -7   4   7    0.38    0.12 
   7   4  -7    0.17    0.10 
   7   4  -7    0.07    0.10 
   7   4  -7    0.22    0.13 
  -7   4   7    0.32    0.08 
   6   4  -7   -0.01    0.10 
   6   4  -7    0.03    0.09 
  -6   4   7   -0.01    0.10 
  -6   4   7    0.03    0.08 
   6   4  -7    0.06    0.11 
  -6   4   7   -0.03    0.09 
  -5   4   7    4.60    0.25 
   5   4  -7    4.66    0.27 
  -5   4   7    4.51    0.27 
  -5   4   7    4.83    0.26 
   5   4  -7    4.83    0.26 
   5   4  -7    4.84    0.27 
   4   4  -7   20.92    0.72 
   4   4  -7   20.85    0.76 
   4   4  -7   20.38    0.79 
  -4   4   7   20.50    0.77 
  -4   4   7   20.69    0.74 
  -4   4   7   20.70    0.72 
  -3   4   7   48.91    1.61 
   3   4  -7   47.16    1.69 
   3   4  -7   48.88    1.62 
  -3   4   7   48.77    1.53 
  -2  -4   7    0.26    0.12 
   2  -4  -7    0.41    0.12 
   2   4  -7    0.28    0.07 
  -2   4   7    0.43    0.08 
  -2   4   7    0.36    0.07 
   2   4  -7    0.31    0.07 
   1  -4  -7   51.59    1.82 
   1  -4  -7   54.33    1.89 
  -1  -4   7   52.73    1.81 
  -1   4   7   51.30    1.63 
  -1   4   7   50.94    1.71 
   1   4  -7   53.13    1.80 
   0  -4  -7    2.43    0.23 
   0  -4  -7    1.77    0.19 
   0   4   7    1.74    0.13 
   0   4   7    1.93    0.18 
   0   4   7    1.91    0.12 
   0   4  -7    1.41    0.10 
  -1  -4  -7   50.95    1.82 
  -1  -4  -7   49.74    1.74 
  -1   4  -7   48.81    1.67 
   1   4   7   47.86    1.61 
   1   4   7   47.27    1.53 
  -2  -4  -7   56.45    2.02 
   2   4   7   58.37    1.87 
  -2   4  -7   54.56    1.84 
  -2   4  -7   56.77    1.93 
  -3   4  -7   74.65    2.50 
  -3   4  -7   71.97    2.48 
   3   4   7   75.20    2.41 
  -3   4  -7   71.50    2.38 
  -3   4  -7   72.14    2.42 
  -4   4  -7    3.30    0.18 
   4   4   7    2.79    0.20 
   4   4   7    2.87    0.13 
   4   4   7    2.77    0.20 
  -4   4  -7    3.32    0.22 
   4   4   7    2.94    0.21 
  -4   4  -7    3.43    0.18 
  -5   4  -7    0.10    0.07 
   5   4   7    0.26    0.06 
   5   4   7    0.20    0.11 
   5   4   7    0.41    0.12 
  -5   4  -7    0.08    0.08 
   5   4   7    0.21    0.11 
  -5   4  -7    0.18    0.11 
  -6   4  -7    0.02    0.07 
   6   4   7   -0.10    0.09 
   6   4   7    0.18    0.12 
   6   4   7   -0.01    0.05 
  -6   4  -7    0.13    0.09 
   6   4   7    0.07    0.12 
   6   4   7   -0.08    0.10 
  -6   4  -7    0.01    0.11 
  -6   4  -7    0.04    0.09 
  -7   4  -7   -0.06    0.11 
   7   4   7    0.14    0.12 
  -7   4  -7    0.02    0.09 
  -7   4  -7   -0.09    0.08 
   7   4   7    0.22    0.13 
   7   4   7    0.08    0.12 
  -7   4  -7    0.08    0.10 
  -7   4  -7    0.06    0.10 
   7   4   7   -0.02    0.10 
  -8   4  -7    0.05    0.09 
  -8   4  -7   -0.05    0.08 
  -8   4  -7    0.23    0.10 
   8   4   7    0.07    0.11 
  -8   4  -7    0.04    0.12 
  -8   4  -7   -0.02    0.10 
   8   4   7    0.01    0.09 
   8   4   7   -0.02    0.12 
  -9  -4  -7    0.31    0.10 
   9   4   7    0.27    0.12 
  -9   4  -7    0.48    0.10 
  -9   4  -7    0.49    0.10 
   9   4   7    0.30    0.09 
 -10  -4  -7    0.36    0.08 
 -10  -4  -7    0.51    0.09 
 -10   4  -7    0.27    0.07 
 -10   4  -7    0.25    0.07 
  10   4   7    0.58    0.08 
 -10  -5   7    1.98    0.13 
 -10   5   7    1.86    0.13 
  -9  -5   7    3.87    0.21 
   9   5  -7    3.72    0.17 
   9   5  -7    4.01    0.18 
  -9   5   7    3.51    0.16 
  -9   5   7    3.55    0.20 
   8   5  -7    2.99    0.22 
   8   5  -7    3.08    0.19 
   8   5  -7    3.08    0.27 
  -8   5   7    3.07    0.21 
  -8   5   7    2.98    0.15 
   8   5  -7    2.91    0.17 
   8   5  -7    2.96    0.18 
  -8   5   7    3.34    0.21 
   7   5  -7    0.32    0.13 
  -7   5   7    0.41    0.11 
  -7   5   7    0.46    0.13 
   7   5  -7    0.30    0.08 
   7   5  -7    0.36    0.12 
  -7   5   7    0.33    0.12 
  -7   5   7    0.47    0.11 
   7   5  -7    0.36    0.10 
   7   5  -7    0.30    0.09 
  -6   5   7    5.93    0.32 
   6   5  -7    5.93    0.26 
  -6   5   7    5.94    0.30 
   6   5  -7    5.81    0.24 
   6   5  -7    5.94    0.30 
  -6   5   7    5.76    0.30 
   6   5  -7    6.23    0.33 
  -6   5   7    5.79    0.23 
  -6   5   7    5.58    0.31 
   6   5  -7    6.12    0.34 
   6   5  -7    5.82    0.27 
  -5   5   7    0.11    0.08 
  -5   5   7    0.07    0.09 
   5   5  -7    0.01    0.09 
  -5   5   7    0.01    0.08 
   5   5  -7    0.06    0.09 
   5   5  -7    0.04    0.08 
   5   5  -7   -0.02    0.07 
   4   5  -7    8.97    0.38 
  -4   5   7    8.05    0.36 
   4   5  -7    8.89    0.39 
   4   5  -7    9.34    0.40 
  -4   5   7    8.55    0.37 
  -4   5   7    7.86    0.35 
   4   5  -7    9.10    0.38 
  -3   5   7   28.41    1.00 
   3   5  -7   28.39    1.03 
  -3   5   7   28.32    0.97 
   3   5  -7   28.21    1.02 
   3   5  -7   27.95    0.98 
  -3   5   7   28.52    0.94 
  -2   5   7    0.18    0.06 
   2   5  -7    0.20    0.07 
  -2   5   7    0.17    0.06 
  -2   5   7    0.19    0.07 
   2   5  -7    0.41    0.07 
  -1   5   7   13.63    0.48 
   1   5  -7   13.66    0.50 
  -1   5   7   13.03    0.47 
   0   5   7    5.98    0.25 
   0   5  -7    6.34    0.24 
   0   5   7    5.75    0.26 
  -1  -5  -7    0.10    0.10 
  -1   5  -7    0.11    0.04 
   1   5   7    0.06    0.06 
  -2   5  -7   28.77    1.03 
   2   5   7   29.91    1.00 
   2   5   7   28.26    1.04 
  -2   5  -7   29.60    1.01 
  -2   5  -7   28.98    0.97 
   3   5   7    0.43    0.11 
   3   5   7    0.50    0.10 
  -3   5  -7    0.51    0.06 
  -3   5  -7    0.55    0.06 
  -3   5  -7    0.46    0.07 
  -3   5  -7    0.52    0.12 
   3   5   7    0.41    0.10 
   4   5   7    0.49    0.11 
  -4   5  -7    0.51    0.12 
   4   5   7    0.59    0.12 
  -4   5  -7    0.56    0.08 
   4   5   7    0.46    0.11 
  -4   5  -7    0.38    0.08 
  -5   5  -7    1.29    0.18 
   5   5   7    0.80    0.15 
  -5   5  -7    1.24    0.12 
   5   5   7    0.93    0.15 
  -5   5  -7    1.20    0.12 
   5   5   7    0.92    0.15 
  -6   5  -7    1.21    0.15 
  -6   5  -7    0.78    0.16 
  -6   5  -7    1.24    0.14 
   6   5   7    1.03    0.16 
   6   5   7    1.07    0.13 
   6   5   7    1.08    0.18 
   6   5   7    1.28    0.12 
  -6   5  -7    1.05    0.12 
  -6   5  -7    1.42    0.15 
   6   5   7    0.87    0.17 
   7   5   7    0.11    0.12 
  -7   5  -7    0.16    0.08 
  -7   5  -7    0.04    0.13 
   7   5   7    0.13    0.08 
  -7   5  -7    0.13    0.09 
  -7   5  -7    0.11    0.10 
   7   5   7    0.00    0.12 
   7   5   7    0.07    0.09 
  -7   5  -7    0.07    0.09 
   7   5   7   -0.06    0.11 
   8   5   7    8.13    0.37 
  -8   5  -7    8.83    0.37 
   8   5   7    8.11    0.33 
   8   5   7    8.60    0.39 
  -8   5  -7    8.51    0.33 
  -8   5  -7    8.55    0.43 
  -8   5  -7    8.09    0.35 
  -8   5  -7    8.61    0.28 
  -9  -5  -7    0.19    0.10 
  -9   5  -7    0.21    0.05 
  -9   5  -7    0.15    0.08 
  -9   5  -7    0.19    0.08 
   9   5   7    0.12    0.08 
  -9  -6   7    0.22    0.09 
  -9   6   7    0.10    0.08 
   9   6  -7    0.05    0.06 
   8   6  -7    0.70    0.10 
  -8   6   7    0.51    0.06 
   8   6  -7    0.84    0.08 
  -8   6   7    0.57    0.11 
   8   6  -7    0.66    0.15 
   8   6  -7    0.68    0.09 
  -7   6   7    0.05    0.06 
   7   6  -7   -0.08    0.06 
  -7   6   7    0.02    0.06 
   7   6  -7    0.01    0.07 
   7   6  -7    0.02    0.09 
   7   6  -7   -0.12    0.11 
  -7   6   7    0.01    0.07 
  -7   6   7    0.01    0.10 
  -7   6   7   -0.09    0.10 
  -7   6   7    0.00    0.06 
  -6   6   7   18.01    0.67 
  -6   6   7   17.26    0.63 
   6   6  -7   16.91    0.55 
   6   6  -7   16.75    0.56 
  -6   6   7   17.21    0.63 
   6   6  -7   16.64    0.67 
  -6   6   7   17.59    0.52 
   6   6  -7   17.37    0.56 
   6   6  -7   15.87    0.70 
   6   6  -7   17.67    0.72 
  -6   6   7   17.43    0.65 
   5   6  -7    5.83    0.31 
  -5   6   7    4.99    0.26 
   5   6  -7    5.82    0.30 
  -5   6   7    4.87    0.24 
   5   6  -7    6.07    0.32 
   5   6  -7    5.21    0.30 
   5   6  -7    5.90    0.22 
   5   6  -7    5.69    0.22 
  -5   6   7    5.06    0.20 
  -5   6   7    4.93    0.29 
  -4   6   7   22.25    0.77 
   4   6  -7   20.37    0.79 
   4   6  -7   20.89    0.82 
  -4   6   7   22.04    0.77 
  -4   6   7   21.56    0.77 
   4   6  -7   21.32    0.77 
  -4   6   7   22.35    0.63 
   4   6  -7   22.22    0.82 
   3   6  -7    2.95    0.21 
  -3   6   7    2.94    0.16 
  -3   6   7    3.17    0.20 
  -3   6   7    2.91    0.15 
   3   6  -7    3.41    0.19 
  -3   6   7    2.93    0.14 
   3   6  -7    3.15    0.19 
  -2   6   7    0.73    0.11 
   2   6  -7    1.13    0.09 
   2   6  -7    1.15    0.11 
  -2   6   7    0.78    0.09 
  -2   6   7    0.94    0.08 
  -2   6   7    0.87    0.08 
  -1   6   7    6.22    0.24 
  -1   6   7    6.40    0.24 
   1   6  -7    6.26    0.25 
  -1   6   7    5.87    0.27 
  -1   6   7    6.38    0.25 
   1   6  -7    5.90    0.30 
   0   6   7   13.51    0.50 
   0   6   7   14.16    0.50 
   0   6  -7   14.04    0.49 
   0   6   7   13.94    0.50 
   0   6  -7   13.41    0.55 
   1   6   7    1.32    0.12 
   1   6   7    1.34    0.12 
  -1   6  -7    1.33    0.15 
   2   6   7    1.26    0.15 
   2   6   7    1.07    0.12 
   2   6   7    1.00    0.11 
  -2   6  -7    0.98    0.15 
   3   6   7    9.98    0.44 
  -3   6  -7   10.33    0.46 
   3   6   7   10.11    0.42 
   3   6   7   10.06    0.43 
  -4   6  -7    0.54    0.14 
   4   6   7    0.50    0.12 
   4   6   7    0.36    0.11 
  -4   6  -7    0.45    0.08 
   4   6   7    0.45    0.13 
   5   6   7    0.06    0.12 
   5   6   7   -0.04    0.11 
  -5   6  -7    0.03    0.05 
  -5   6  -7   -0.06    0.10 
  -5   6  -7    0.09    0.07 
   5   6   7    0.09    0.08 
   5   6   7    0.06    0.08 
  -5   6  -7    0.09    0.08 
  -6   6  -7    2.84    0.27 
   6   6   7    3.05    0.18 
   6   6   7    3.23    0.26 
  -6   6  -7    3.28    0.21 
  -6   6  -7    3.05    0.22 
   6   6   7    3.11    0.18 
  -6   6  -7    3.32    0.19 
   6   6   7    3.27    0.26 
  -6   6  -7    3.34    0.21 
  -7   6  -7    0.95    0.07 
   7   6   7    0.89    0.11 
  -7   6  -7    0.91    0.13 
  -7   6  -7    1.14    0.18 
  -7   6  -7    0.88    0.12 
   7   6   7    1.00    0.11 
  -7   6  -7    1.00    0.12 
   7   6   7    0.85    0.16 
  -7   6  -7    1.08    0.14 
   7   6   7    0.97    0.16 
   8   6   7    0.00    0.10 
   8   6   7    0.02    0.07 
  -8   6  -7   -0.09    0.08 
   8   6   7    0.03    0.07 
  -8   6  -7    0.00    0.08 
  -8   6  -7   -0.02    0.04 
  -9  -6  -7    0.02    0.08 
  -9   6  -7    0.00    0.04 
  -9   6  -7   -0.01    0.06 
  -9   6  -7    0.04    0.06 
   9   6   7    0.09    0.05 
  -9  -7   7    0.08    0.08 
  -9   7   7    0.02    0.06 
  -8   7   7    0.11    0.09 
   8   7  -7   -0.10    0.11 
   8   7  -7    0.04    0.07 
   8   7  -7   -0.03    0.06 
  -7   7   7    0.89    0.12 
   7   7  -7    0.61    0.12 
   7   7  -7    0.70    0.09 
   7   7  -7    0.71    0.16 
   7   7  -7    0.79    0.11 
  -6   7   7    1.72    0.14 
   6   7  -7    1.41    0.17 
   6   7  -7    1.41    0.19 
   6   7  -7    1.26    0.15 
   6   7  -7    1.32    0.11 
  -6   7   7    1.89    0.16 
   6   7  -7    1.34    0.13 
  -6   7   7    1.66    0.18 
   5   7  -7   15.12    0.49 
   5   7  -7   14.81    0.47 
  -5   7   7   14.69    0.54 
  -5   7   7   14.28    0.50 
  -5   7   7   14.32    0.58 
   5   7  -7   14.40    0.58 
   5   7  -7   14.21    0.59 
   5   7  -7   15.29    0.61 
  -5   7   7   14.22    0.54 
   4   7  -7    1.56    0.16 
   4   7  -7    1.66    0.13 
  -4   7   7    1.21    0.16 
   4   7  -7    1.59    0.11 
   4   7  -7    1.88    0.16 
   4   7  -7    1.56    0.19 
   3   7  -7    4.84    0.20 
   3   7  -7    4.75    0.24 
   3   7  -7    4.46    0.20 
  -3   7   7    4.66    0.26 
   3   7  -7    4.34    0.27 
   2   7  -7    9.61    0.37 
  -2   7   7    9.90    0.38 
   2   7  -7   10.04    0.38 
   1   7  -7    0.77    0.10 
  -1   7   7    0.43    0.10 
   1   7  -7    0.77    0.15 
   0   7   7    1.15    0.12 
   0   7  -7    1.17    0.12 
   0   7  -7    1.66    0.18 
   0   7   7    1.10    0.10 
  -1   7  -7    0.46    0.09 
  -1   7  -7    0.25    0.11 
   1   7   7    0.39    0.08 
   1   7   7    0.54    0.11 
  -2   7  -7    0.00    0.09 
  -2   7  -7    0.04    0.07 
   2   7   7   -0.01    0.06 
   2   7   7    0.13    0.09 
   2   7   7   -0.03    0.07 
   2   7   7   -0.12    0.09 
   3   7   7   10.63    0.46 
  -3   7  -7   10.94    0.42 
   3   7   7   10.39    0.44 
   3   7   7   10.80    0.42 
  -3   7  -7   10.78    0.49 
   3   7   7   10.23    0.44 
  -3   7  -7   10.70    0.35 
   4   7   7   11.02    0.47 
   4   7   7   10.96    0.37 
   4   7   7   11.04    0.47 
  -4   7  -7   10.77    0.37 
  -4   7  -7    9.99    0.51 
   4   7   7   10.55    0.48 
  -4   7  -7   11.00    0.43 
   5   7   7    3.14    0.18 
  -5   7  -7    3.57    0.29 
   5   7   7    3.35    0.25 
   5   7   7    3.34    0.18 
  -5   7  -7    3.43    0.15 
  -5   7  -7    3.25    0.22 
  -5   7  -7    3.18    0.20 
  -5   7  -7    3.50    0.21 
   5   7   7    3.04    0.25 
   5   7   7    3.51    0.27 
  -6   7  -7    0.02    0.09 
  -6   7  -7    0.10    0.05 
  -6   7  -7    0.09    0.09 
   6   7   7    0.12    0.11 
  -6   7  -7    0.04    0.13 
  -6   7  -7    0.08    0.09 
   6   7   7    0.05    0.07 
   6   7   7    0.20    0.11 
   6   7   7   -0.02    0.12 
  -7   7  -7   -0.05    0.05 
  -7   7  -7    0.05    0.08 
   7   7   7   -0.07    0.10 
  -7   7  -7    0.09    0.12 
   7   7   7   -0.06    0.09 
  -7   7  -7   -0.01    0.08 
  -7   7  -7    0.03    0.08 
   7   7   7   -0.01    0.06 
   8   7   7    0.50    0.07 
  -8   7  -7    0.54    0.05 
  -8   7  -7    0.56    0.09 
  -8   7  -7    0.54    0.05 
  -8   7  -7    0.40    0.08 
  -9  -7  -7    1.77    0.13 
   8   8  -7    2.37    0.14 
  -8   8   7    2.39    0.14 
  -7   8   7    0.63    0.10 
   7   8  -7    0.63    0.14 
   7   8  -7    0.72    0.10 
   7   8  -7    0.65    0.07 
  -7   8   7    0.72    0.07 
   6   8  -7    0.10    0.06 
   6   8  -7    0.05    0.09 
  -6   8   7    0.18    0.09 
   6   8  -7    0.12    0.12 
  -6   8   7    0.15    0.05 
  -5   8   7   13.17    0.50 
   5   8  -7   13.55    0.56 
  -5   8   7   12.80    0.47 
   5   8  -7   13.64    0.46 
  -5   8   7   13.52    0.45 
   5   8  -7   13.95    0.55 
   5   8  -7   13.74    0.43 
   4   8  -7    2.80    0.18 
  -4   8   7    3.06    0.20 
  -4   8   7    2.74    0.18 
   4   8  -7    2.89    0.20 
   4   8  -7    2.57    0.18 
   4   8  -7    2.69    0.14 
   4   8  -7    2.66    0.24 
  -4   8   7    2.97    0.13 
   3   8  -7    8.46    0.32 
   3   8  -7    8.05    0.31 
  -3   8   7    7.58    0.32 
   3   8  -7    7.77    0.34 
  -3   8   7    7.74    0.27 
   2   8  -7    5.76    0.26 
   2   8  -7    5.61    0.26 
  -2   8   7    4.82    0.25 
   1   8  -7    0.18    0.12 
   1   8  -7    0.17    0.09 
  -1   8   7    0.23    0.09 
  -1   8   7    0.24    0.09 
   1   8  -7    0.10    0.08 
   0   8  -7    0.87    0.15 
   0   8  -7    0.76    0.11 
   0   8  -7    0.67    0.11 
   0   8   7    0.60    0.12 
  -1   8  -7    0.14    0.12 
  -1   8  -7    0.19    0.09 
  -1   8  -7    0.23    0.09 
   1   8   7    0.13    0.10 
  -2   8  -7   30.45    1.03 
   2   8   7   30.21    0.89 
  -2   8  -7   30.60    1.02 
  -2   8  -7   28.67    1.12 
   2   8   7   30.14    1.05 
   2   8   7   32.45    1.03 
  -3   8  -7    2.92    0.20 
  -3   8  -7    2.38    0.18 
   3   8   7    2.18    0.22 
   3   8   7    2.59    0.19 
  -3   8  -7    2.73    0.19 
   3   8   7    2.43    0.17 
  -3   8  -7    2.88    0.25 
   3   8   7    2.63    0.14 
   3   8   7    2.39    0.19 
   3   8   7    2.41    0.17 
  -4   8  -7    1.88    0.22 
   4   8   7    2.03    0.14 
   4   8   7    1.83    0.13 
  -4   8  -7    2.04    0.17 
   4   8   7    1.84    0.20 
  -4   8  -7    1.88    0.18 
   4   8   7    2.02    0.15 
  -4   8  -7    1.83    0.17 
   4   8   7    1.91    0.18 
   5   8   7    0.10    0.07 
   5   8   7    0.06    0.09 
  -5   8  -7    0.08    0.10 
   5   8   7    0.05    0.11 
  -5   8  -7   -0.10    0.08 
   5   8   7   -0.05    0.07 
   5   8   7   -0.06    0.07 
  -5   8  -7    0.15    0.12 
  -5   8  -7    0.02    0.08 
   6   8   7    0.58    0.14 
  -6   8  -7    0.25    0.09 
   6   8   7    0.37    0.08 
   6   8   7    0.46    0.09 
   6   8   7    0.32    0.08 
  -6   8  -7    0.30    0.12 
  -6   8  -7    0.33    0.10 
  -6   8  -7    0.27    0.09 
  -7   8  -7    4.06    0.21 
  -7   8  -7    4.31    0.21 
   7   8   7    3.92    0.25 
   7   8   7    3.76    0.17 
  -7   8  -7    4.46    0.21 
   8   8   7    0.22    0.05 
  -8   8  -7    0.19    0.07 
  -8   8  -7    0.18    0.07 
   7   9  -7    8.73    0.29 
  -7   9   7    7.87    0.31 
   6   9  -7    2.52    0.16 
   6   9  -7    2.03    0.20 
  -6   9   7    2.29    0.16 
   5   9  -7    0.38    0.09 
  -5   9   7    0.65    0.11 
   5   9  -7    0.34    0.13 
  -5   9   7    0.38    0.09 
  -4   9   7    9.78    0.39 
   4   9  -7    9.58    0.39 
   4   9  -7   10.32    0.36 
  -4   9   7    9.18    0.36 
   3   9  -7    0.09    0.08 
   3   9  -7    0.12    0.09 
  -3   9   7    0.15    0.08 
   2   9  -7   11.34    0.45 
   2   9  -7   11.21    0.44 
  -2   9   7   11.65    0.42 
  -2   9   7   11.75    0.45 
  -2   9   7   12.07    0.45 
  -1   9   7    0.14    0.10 
   1   9  -7    0.04    0.08 
   1   9  -7   -0.01    0.08 
  -1   9   7    0.14    0.08 
  -1   9   7    0.22    0.09 
   0   9  -7    0.15    0.09 
   0   9  -7    0.21    0.09 
   0   9  -7    0.12    0.09 
   0   9  -7    0.22    0.10 
   0   9   7    0.07    0.08 
   0   9  -7    0.27    0.13 
   0   9   7    0.17    0.08 
   0   9   7    0.04    0.10 
   0   9  -7    0.19    0.09 
  -1   9  -7    5.86    0.35 
  -1   9  -7    5.71    0.27 
  -1   9  -7    5.59    0.27 
   1   9   7    6.36    0.30 
  -1   9  -7    5.97    0.28 
   1   9   7    6.14    0.25 
   1   9   7    6.19    0.27 
  -1   9  -7    5.54    0.29 
  -1   9  -7    6.11    0.29 
  -2   9  -7    1.77    0.16 
   2   9   7    1.74    0.14 
   2   9   7    1.97    0.18 
  -2   9  -7    1.91    0.17 
  -2   9  -7    1.75    0.15 
   2   9   7    1.81    0.15 
  -2   9  -7    1.80    0.22 
  -2   9  -7    1.97    0.17 
   3   9   7    2.71    0.13 
  -3   9  -7    2.92    0.26 
  -3   9  -7    2.60    0.19 
   3   9   7    3.10    0.19 
   3   9   7    3.04    0.18 
   3   9   7    2.80    0.20 
  -3   9  -7    2.77    0.19 
  -3   9  -7    2.72    0.19 
   4   9   7    0.31    0.09 
  -4   9  -7    0.31    0.09 
  -4   9  -7    0.37    0.11 
  -4   9  -7    0.30    0.09 
  -4   9  -7    0.37    0.14 
   4   9   7    0.20    0.11 
   4   9   7    0.28    0.06 
  -5   9  -7    0.15    0.08 
   5   9   7    0.11    0.06 
   5   9   7    0.22    0.08 
  -5   9  -7    0.17    0.09 
  -5   9  -7    0.21    0.08 
   5   9   7    0.27    0.11 
  -5   9  -7    0.28    0.12 
   6   9   7    3.25    0.14 
   6   9   7    3.37    0.17 
   6   9   7    3.43    0.23 
  -6   9  -7    3.10    0.19 
  -6   9  -7    3.34    0.18 
  -6   9  -7    3.24    0.18 
   7   9   7    1.36    0.09 
  -7   9  -7    1.20    0.11 
  -7   9  -7    1.32    0.12 
  -7   9  -7    1.29    0.11 
  -6  10   7    0.63    0.08 
   6  10  -7    0.60    0.08 
  -5  10   7    2.87    0.16 
   5  10  -7    2.77    0.16 
  -4  10   7    2.05    0.14 
   4  10  -7    1.85    0.15 
  -4  10   7    1.83    0.15 
   4  10  -7    2.16    0.16 
  -3  10   7    5.35    0.24 
   3  10  -7    5.45    0.26 
   3  10  -7    5.61    0.24 
  -2  10   7    2.24    0.18 
   2  10  -7    2.10    0.17 
  -2  10   7    2.19    0.16 
   2  10  -7    1.95    0.16 
   1  10  -7    0.38    0.09 
  -1  10   7    0.02    0.09 
   1  10  -7    0.21    0.09 
  -1  10   7    0.22    0.08 
   0  10   7    0.16    0.08 
   0  10  -7    0.10    0.08 
   0  10   7    0.06    0.08 
   0  10   7    0.12    0.09 
   0  10  -7    0.12    0.09 
   1  10   7   22.56    0.74 
   1  10   7   21.43    0.79 
  -1  10  -7   22.99    0.82 
  -1  10  -7   23.97    0.90 
  -1  10  -7   23.47    0.79 
   1  10   7   21.62    0.70 
  -1  10  -7   23.02    0.80 
  -1  10  -7   24.13    0.78 
   2  10   7    0.49    0.10 
   2  10   7    0.45    0.09 
  -2  10  -7    0.68    0.11 
  -2  10  -7    0.71    0.15 
   2  10   7    0.53    0.11 
  -2  10  -7    0.76    0.11 
  -2  10  -7    0.98    0.12 
  -2  10  -7    0.85    0.12 
   3  10   7    6.80    0.28 
   3  10   7    6.29    0.26 
  -3  10  -7    6.35    0.37 
  -3  10  -7    6.79    0.29 
  -3  10  -7    6.97    0.31 
  -3  10  -7    6.45    0.29 
   3  10   7    6.20    0.29 
   4  10   7   -0.01    0.07 
  -4  10  -7    0.03    0.07 
  -4  10  -7    0.12    0.11 
  -4  10  -7    0.08    0.08 
  -4  10  -7    0.08    0.07 
  -5  10  -7    3.48    0.18 
  -5  10  -7    3.47    0.19 
  -5  10  -7    3.54    0.19 
   5  10   7    3.30    0.17 
  -6  10  -7    0.20    0.07 
   6  10   7    0.19    0.06 
  -6  10  -7    0.24    0.07 
  -6  10  -7    0.26    0.07 
   5  11  -7    0.05    0.06 
   4  11  -7    8.51    0.29 
  -4  11   7    8.17    0.29 
   4  11  -7    8.33    0.31 
  -3  11   7    1.57    0.13 
   3  11  -7    1.51    0.14 
   2  11  -7    0.08    0.08 
  -2  11   7   -0.01    0.07 
  -2  11   7   -0.01    0.07 
  -1  11   7    0.22    0.08 
  -1  11   7   -0.06    0.08 
   1  11  -7    0.10    0.08 
   0  11  -7    0.07    0.08 
   0  11   7    0.17    0.09 
   0  11   7    0.10    0.08 
   0  11   7    0.14    0.07 
  -1  11  -7    3.16    0.19 
   1  11   7    3.39    0.17 
   1  11   7    3.33    0.19 
   1  11   7    3.42    0.20 
   2  11   7    0.15    0.09 
   2  11   7    0.26    0.08 
   2  11   7    0.18    0.08 
  -2  11  -7    0.26    0.09 
  -3  11  -7    0.41    0.09 
   3  11   7    0.31    0.08 
  -3  11  -7    0.50    0.09 
   3  11   7    0.22    0.08 
  -4  11  -7    1.36    0.12 
  -4  11  -7    1.59    0.13 
  -4  11  -7    1.39    0.12 
   4  11   7    1.10    0.10 
  -5  11  -7    9.87    0.37 
  -5  11  -7    9.90    0.35 
   5  11   7   10.31    0.32 
   3  12  -7    0.46    0.07 
  -3  12   7    0.51    0.07 
  -2  12   7    0.19    0.07 
   2  12  -7    0.28    0.07 
   1  12  -7    1.52    0.12 
  -1  12   7    1.44    0.12 
   0  12   7   -0.01    0.07 
   0  12   7    0.03    0.07 
   1  12   7    4.05    0.17 
   2  12   7    3.60    0.16 
   3  12   7    0.19    0.06 
 -11   0   8    0.20    0.07 
 -10   0   8    0.16    0.08 
 -10   0   8    0.16    0.09 
  -9   0   8    0.05    0.10 
  -9   0   8    0.01    0.08 
   9   0  -8    0.05    0.09 
   9   0  -8    0.09    0.13 
  -9   0   8    0.00    0.10 
  -9   0   8    0.08    0.08 
  -8   0   8    0.92    0.14 
  -8   0   8    0.82    0.11 
  -8   0   8    0.86    0.10 
   8   0  -8    0.67    0.14 
   8   0  -8    0.93    0.17 
  -8   0   8    0.72    0.14 
   7   0  -8    0.27    0.13 
  -7   0   8    0.31    0.09 
  -7   0   8    0.24    0.12 
  -7   0   8    0.32    0.09 
  -6   0   8    1.56    0.14 
  -6   0   8    1.83    0.18 
   6   0  -8    1.84    0.19 
  -5   0   8    0.52    0.11 
  -5   0   8    0.58    0.10 
   4   0  -8   10.88    0.57 
  -4   0   8   11.10    0.57 
  -4   0   8   10.57    0.71 
  -4   0   8   10.87    0.43 
  -3   0   8   36.23    1.34 
   3   0  -8   34.72    1.32 
  -3   0   8   35.65    1.42 
   2   0  -8   80.36    2.83 
  -2   0   8   84.09    2.84 
   2   0  -8   84.48    2.83 
   2   0  -8   84.75    2.92 
   1   0  -8  138.76    4.61 
   1   0  -8  134.32    4.48 
   1   0  -8  138.75    4.46 
  -1   0   8  134.69    4.49 
  -1   0   8  133.70    4.45 
   0   0   8  145.17    4.75 
   0   0  -8  143.96    4.74 
   0   0  -8  141.20    4.70 
   0   0  -8  146.50    4.87 
   0   0   8  144.90    4.71 
   1   0   8   31.58    1.14 
  -1   0  -8   32.09    1.12 
  -1   0  -8   30.85    1.18 
   1   0   8   31.09    1.16 
  -1   0  -8   29.83    1.15 
  -2   0  -8   32.88    1.28 
  -2   0  -8   33.27    1.21 
   2   0   8   33.40    1.23 
  -3   0  -8   85.57    3.13 
   3   0   8   92.39    3.06 
  -3   0  -8   87.00    3.00 
  -4   0  -8    0.67    0.11 
  -5   0  -8   12.72    0.45 
  -5   0  -8   12.93    0.46 
  -5   0  -8   12.72    0.51 
  -6   0  -8   34.81    1.13 
  -6   0  -8   36.31    1.10 
   6   0   8   34.23    1.12 
  -6   0  -8   35.78    1.25 
  -7   0  -8    4.62    0.28 
  -7   0  -8    4.87    0.23 
  -7   0  -8    4.98    0.24 
   7   0   8    4.46    0.33 
  -8   0  -8   47.36    1.60 
  -8   0  -8   48.75    1.45 
   8   0   8   45.98    1.48 
  -8   0  -8   46.30    1.55 
  -8   0  -8   47.65    1.47 
  -9   0  -8    3.94    0.20 
  -9   0  -8    3.77    0.22 
   9   0   8    4.10    0.25 
   9   0   8    4.76    0.31 
  -9   0  -8    4.00    0.24 
 -10   0  -8   -0.05    0.08 
 -10   0  -8   -0.01    0.08 
 -10   0  -8    0.00    0.06 
 -10  -1   8    2.67    0.16 
 -10  -1   8    2.35    0.17 
 -10   1   8    2.20    0.14 
 -10   1   8    1.93    0.16 
  10   1  -8    2.61    0.17 
  -9  -1   8    1.26    0.12 
  -9  -1   8    1.27    0.17 
  -9  -1   8    1.04    0.14 
  -9  -1   8    1.46    0.13 
  -9  -1   8    1.38    0.13 
   9   1  -8    1.29    0.13 
   9   1  -8    1.59    0.20 
  -9   1   8    1.61    0.15 
   9   1  -8    1.31    0.14 
  -9   1   8    1.44    0.12 
  -9   1   8    1.33    0.12 
  -9   1   8    1.74    0.17 
  -8  -1   8    8.62    0.40 
  -8  -1   8    8.66    0.36 
  -8  -1   8    8.78    0.38 
  -8  -1   8    8.86    0.35 
  -8   1   8    8.89    0.34 
   8   1  -8    8.61    0.38 
   8   1  -8    8.94    0.37 
  -8   1   8    8.83    0.40 
  -8   1   8    8.73    0.38 
  -8   1   8    8.44    0.34 
  -8   1   8    9.04    0.37 
   8   1  -8    8.48    0.42 
  -7  -1   8    0.85    0.11 
  -7  -1   8    0.77    0.15 
  -7  -1   8    0.70    0.12 
   7   1  -8    0.74    0.13 
  -7   1   8    0.79    0.14 
  -7   1   8    0.85    0.14 
  -7   1   8    0.74    0.10 
  -7   1   8    0.85    0.09 
   7   1  -8    0.66    0.12 
   7   1  -8    0.54    0.15 
  -6  -1   8    4.08    0.26 
  -6  -1   8    4.46    0.26 
  -6   1   8    4.66    0.25 
   6   1  -8    4.22    0.24 
  -6   1   8    4.28    0.26 
   6   1  -8    4.64    0.28 
  -6   1   8    4.54    0.21 
  -5   1   8    7.34    0.29 
   5   1  -8    7.25    0.31 
  -5   1   8    7.42    0.34 
  -4  -1   8    1.34    0.24 
  -4   1   8    1.40    0.14 
   4   1  -8    1.57    0.15 
  -3  -1   8    4.89    0.40 
   3  -1  -8    5.01    0.33 
  -3  -1   8    5.46    0.36 
  -3   1   8    5.16    0.22 
  -3   1   8    5.07    0.31 
  -3   1   8    5.19    0.38 
   3   1  -8    5.23    0.33 
   2  -1  -8   19.11    0.76 
   2  -1  -8   19.27    0.81 
  -2  -1   8   19.27    0.78 
   2   1  -8   19.04    0.80 
  -2   1   8   18.32    0.74 
   2   1  -8   18.60    0.74 
   1  -1  -8   46.46    1.57 
  -1  -1   8   43.56    1.58 
  -1  -1   8   45.06    1.57 
   1  -1  -8   45.72    1.63 
   1  -1  -8   45.10    1.59 
   1   1  -8   43.20    1.61 
  -1   1   8   44.19    1.58 
  -1   1   8   43.91    1.55 
   1   1  -8   43.86    1.53 
   1   1  -8   45.33    1.58 
   0  -1  -8   33.54    1.23 
   0  -1   8   35.29    1.22 
   0  -1   8   34.08    1.23 
   0  -1  -8   33.85    1.21 
   0  -1  -8   33.22    1.26 
   0  -1   8   35.16    1.26 
   0   1   8   32.76    1.20 
   0   1  -8   34.51    1.22 
   0   1  -8   33.83    1.25 
   0   1  -8   34.08    1.17 
   0   1   8   30.91    1.22 
   1  -1   8    9.86    0.48 
  -1  -1  -8   10.08    0.49 
  -1  -1  -8   10.45    0.50 
  -1  -1  -8    9.96    0.45 
   1  -1   8    9.79    0.47 
   1  -1   8   10.04    0.45 
   1   1   8    9.94    0.45 
  -1   1  -8    9.63    0.40 
  -1   1  -8    9.30    0.46 
  -1   1  -8    9.73    0.47 
  -2  -1  -8    6.01    0.39 
   2  -1   8    6.15    0.37 
   2  -1   8    6.64    0.36 
  -2  -1  -8    6.01    0.35 
  -2   1  -8    5.91    0.29 
   2   1   8    6.13    0.35 
  -2   1  -8    5.69    0.36 
   3  -1   8    2.89    0.27 
  -3  -1  -8    2.65    0.26 
  -3  -1  -8    2.92    0.32 
  -3   1  -8    2.77    0.16 
   3   1   8    2.89    0.27 
  -4  -1  -8   14.79    0.70 
  -4   1  -8   13.97    0.47 
   4   1   8   14.51    0.71 
  -4   1  -8   13.90    0.53 
  -5  -1  -8    3.31    0.20 
  -5  -1  -8    3.36    0.22 
  -5   1  -8    3.68    0.17 
  -5   1  -8    3.91    0.23 
  -5   1  -8    3.56    0.21 
  -6  -1  -8    7.84    0.33 
  -6  -1  -8    8.31    0.36 
   6   1   8    8.04    0.38 
  -6   1  -8    7.78    0.29 
  -6   1  -8    7.75    0.34 
  -6   1  -8    7.67    0.37 
  -7  -1  -8    1.82    0.17 
  -7  -1  -8    1.67    0.19 
  -7  -1  -8    1.81    0.15 
  -7   1  -8    2.01    0.15 
  -7   1  -8    1.96    0.17 
  -7   1  -8    2.08    0.18 
  -7   1  -8    1.77    0.18 
   7   1   8    1.53    0.17 
   7   1   8    1.91    0.22 
  -8  -1  -8    3.73    0.20 
  -8  -1  -8    3.73    0.24 
  -8  -1  -8    3.71    0.19 
   8   1   8    3.76    0.30 
  -8   1  -8    2.92    0.22 
  -8   1  -8    2.86    0.21 
  -8   1  -8    2.91    0.25 
   8   1   8    3.70    0.24 
  -8   1  -8    2.87    0.19 
  -9  -1  -8    0.36    0.12 
  -9  -1  -8    0.19    0.10 
  -9  -1  -8    0.19    0.08 
   9   1   8    0.34    0.15 
  -9   1  -8    0.19    0.09 
  -9   1  -8    0.19    0.10 
   9   1   8    0.31    0.10 
  -9   1  -8    0.11    0.07 
 -10  -1  -8    2.32    0.16 
 -10  -1  -8    2.61    0.14 
 -10  -1  -8    2.33    0.17 
 -10   1  -8    2.17    0.16 
  10   1   8    2.28    0.16 
 -10   1  -8    2.30    0.13 
 -10   1  -8    2.27    0.17 
 -10  -2   8    0.33    0.08 
 -10  -2   8    0.24    0.09 
 -10   2   8    0.28    0.09 
 -10   2   8    0.23    0.06 
  10   2  -8    0.31    0.09 
  -9  -2   8    0.14    0.09 
  -9  -2   8    0.03    0.11 
  -9  -2   8    0.04    0.08 
  -9  -2   8    0.05    0.11 
  -9  -2   8    0.00    0.08 
  -9   2   8    0.18    0.10 
   9   2  -8    0.06    0.12 
  -9   2   8    0.15    0.10 
  -9   2   8    0.07    0.07 
   9   2  -8    0.10    0.06 
   9   2  -8    0.14    0.09 
  -8  -2   8    8.14    0.41 
  -8  -2   8    9.22    0.40 
  -8  -2   8    8.82    0.40 
  -8   2   8    9.72    0.39 
   8   2  -8    8.80    0.38 
   8   2  -8    9.60    0.37 
  -8   2   8    9.54    0.35 
  -8   2   8    9.78    0.39 
   8   2  -8    8.15    0.42 
  -8   2   8    9.90    0.45 
  -8   2   8    9.69    0.35 
  -8   2   8   10.01    0.42 
  -7  -2   8   11.23    0.47 
  -7   2   8   11.64    0.48 
  -7   2   8   11.78    0.41 
  -7   2   8   10.97    0.44 
  -7   2   8   11.71    0.51 
   7   2  -8   11.36    0.48 
   7   2  -8   11.04    0.50 
  -7   2   8   11.99    0.41 
   7   2  -8   11.41    0.44 
   7   2  -8   10.81    0.44 
  -6  -2   8    1.53    0.17 
   6   2  -8    1.75    0.19 
  -6   2   8    1.53    0.16 
  -6   2   8    1.58    0.10 
  -6   2   8    1.71    0.18 
   6   2  -8    1.67    0.15 
   6   2  -8    1.53    0.18 
  -5   2   8    0.75    0.11 
  -5   2   8    0.92    0.08 
  -5   2   8    0.73    0.11 
   5   2  -8    0.56    0.11 
   5   2  -8    0.70    0.13 
   5   2  -8    0.61    0.10 
   5   2  -8    0.35    0.10 
   4   2  -8    0.24    0.07 
  -4   2   8    0.16    0.05 
  -4   2   8    0.08    0.07 
   4   2  -8    0.18    0.08 
  -3  -2   8    0.93    0.19 
   3  -2  -8    0.61    0.15 
  -3   2   8    0.61    0.09 
  -3   2   8    0.69    0.09 
   3   2  -8    1.10    0.12 
   2  -2  -8   30.65    1.14 
   2  -2  -8   31.87    1.21 
  -2  -2   8   28.63    1.15 
   2   2  -8   31.13    1.18 
   1  -2  -8   22.87    0.87 
  -1  -2   8   22.96    0.92 
  -1  -2   8   21.92    0.89 
  -1  -2   8   22.64    0.87 
   1  -2  -8   22.02    0.90 
   1  -2  -8   23.17    0.92 
   1   2  -8   23.61    0.89 
  -1   2   8   23.31    0.90 
  -1   2   8   23.19    0.82 
   0  -2   8   36.35    1.29 
   0  -2  -8   33.28    1.24 
   0  -2  -8   34.35    1.30 
   0  -2   8   35.35    1.24 
   0  -2   8   35.28    1.26 
   0  -2  -8   32.80    1.26 
   0   2  -8   37.76    1.24 
   0   2   8   34.05    1.20 
   0   2  -8   33.89    1.25 
   0   2   8   33.00    1.26 
   1  -2   8    0.18    0.09 
   1  -2   8    0.14    0.10 
  -1  -2  -8    0.32    0.11 
  -1  -2  -8    0.14    0.11 
   1  -2   8    0.15    0.10 
   1   2   8    0.27    0.09 
  -1   2  -8    0.25    0.10 
  -2  -2  -8    9.38    0.51 
   2  -2   8    9.02    0.45 
   2   2   8    9.09    0.44 
   3  -2   8   64.84    2.26 
  -3   2  -8   65.19    2.09 
   3   2   8   61.63    2.10 
  -3   2  -8   63.09    2.20 
  -4   2  -8    0.44    0.09 
   4   2   8    0.88    0.12 
   4   2   8    0.98    0.10 
  -4   2  -8    0.56    0.05 
  -4   2  -8    0.43    0.09 
  -5  -2  -8    2.18    0.19 
  -5   2  -8    2.15    0.17 
   5   2   8    2.04    0.16 
  -5   2  -8    2.05    0.16 
   5   2   8    1.87    0.17 
   5   2   8    1.92    0.16 
   5   2   8    2.06    0.19 
  -6  -2  -8    3.18    0.23 
   6   2   8    3.24    0.21 
  -6   2  -8    3.16    0.21 
   6   2   8    3.08    0.26 
  -6   2  -8    2.80    0.21 
  -7  -2  -8   33.86    1.07 
  -7  -2  -8   32.32    1.10 
  -7   2  -8   33.78    1.15 
  -7   2  -8   32.33    1.19 
  -7   2  -8   33.64    1.11 
  -7   2  -8   33.74    1.04 
   7   2   8   32.54    1.07 
   7   2   8   34.22    1.09 
   7   2   8   31.80    1.09 
  -8  -2  -8    1.83    0.18 
  -8  -2  -8    1.56    0.16 
  -8  -2  -8    1.56    0.14 
  -8   2  -8    1.68    0.16 
   8   2   8    1.49    0.16 
  -8   2  -8    1.81    0.19 
   8   2   8    1.71    0.17 
   8   2   8    1.59    0.20 
  -8   2  -8    2.00    0.19 
  -8   2  -8    1.92    0.14 
  -9  -2  -8    0.00    0.10 
  -9  -2  -8    0.02    0.08 
  -9  -2  -8    0.03    0.07 
  -9   2  -8   -0.01    0.09 
  -9   2  -8    0.04    0.12 
  -9   2  -8    0.07    0.06 
   9   2   8    0.00    0.06 
   9   2   8    0.06    0.09 
  -9   2  -8    0.02    0.09 
   9   2   8    0.15    0.13 
 -10  -2  -8    0.15    0.09 
 -10  -2  -8    0.21    0.07 
 -10  -2  -8    0.23    0.08 
 -10   2  -8    0.35    0.09 
 -10   2  -8    0.24    0.09 
  10   2   8    0.16    0.08 
 -10  -3   8    0.77    0.10 
 -10  -3   8    1.05    0.10 
  10   3  -8    1.01    0.10 
 -10   3   8    0.88    0.11 
  -9  -3   8    0.00    0.10 
  -9  -3   8   -0.07    0.11 
   9   3  -8   -0.06    0.08 
  -9   3   8    0.12    0.06 
   9   3  -8    0.05    0.12 
  -9   3   8    0.00    0.09 
  -8  -3   8    0.44    0.04 
  -8  -3   8    0.48    0.12 
  -8  -3   8    0.58    0.14 
  -8   3   8    0.70    0.13 
   8   3  -8    0.70    0.16 
  -8   3   8    0.56    0.11 
   8   3  -8    0.42    0.11 
  -8   3   8    0.66    0.13 
  -8   3   8    0.49    0.09 
   8   3  -8    0.46    0.14 
  -8   3   8    0.58    0.13 
  -7  -3   8    4.82    0.31 
  -7   3   8    4.47    0.28 
  -7   3   8    4.96    0.28 
   7   3  -8    4.53    0.24 
   7   3  -8    4.56    0.20 
  -7   3   8    4.71    0.25 
  -7   3   8    4.29    0.25 
   7   3  -8    4.44    0.29 
   7   3  -8    4.61    0.31 
  -7   3   8    4.62    0.21 
   6   3  -8    0.15    0.11 
  -6   3   8    0.18    0.09 
   6   3  -8    0.25    0.12 
   6   3  -8    0.08    0.07 
  -6   3   8    0.07    0.09 
   6   3  -8    0.12    0.10 
  -6   3   8    0.07    0.09 
   5   3  -8    6.66    0.32 
  -5   3   8    5.57    0.29 
  -5   3   8    5.74    0.29 
   5   3  -8    6.45    0.25 
   5   3  -8    6.32    0.29 
   5   3  -8    6.29    0.31 
  -5   3   8    5.76    0.27 
   4   3  -8   32.25    0.98 
   4   3  -8   32.17    1.09 
  -4   3   8   30.59    1.08 
  -4   3   8   30.03    1.02 
   3  -3  -8   31.07    1.24 
   3   3  -8   30.84    1.11 
  -3   3   8   34.46    1.11 
  -3   3   8   33.70    1.05 
  -2  -3   8    2.80    0.25 
   2  -3  -8    2.72    0.27 
   2  -3  -8    2.90    0.24 
   2   3  -8    2.78    0.16 
  -2   3   8    2.83    0.15 
  -2   3   8    2.68    0.16 
   1  -3  -8    9.11    0.47 
   1  -3  -8    9.34    0.44 
  -1  -3   8    9.35    0.44 
  -1   3   8    8.96    0.35 
   0  -3   8    8.70    0.41 
   0  -3  -8    9.82    0.48 
   0  -3  -8    9.24    0.44 
   1  -3   8   31.07    1.14 
  -1  -3  -8   32.07    1.19 
  -1  -3  -8   33.38    1.25 
  -1   3  -8   29.96    1.09 
  -2  -3  -8    5.20    0.33 
   2  -3   8    3.82    0.28 
  -2   3  -8    3.74    0.19 
   2   3   8    4.25    0.21 
   3  -3   8   25.46    1.02 
  -3   3  -8   25.27    0.91 
  -3   3  -8   24.02    0.86 
   3   3   8   25.24    0.88 
   3   3   8   25.57    0.80 
  -4   3  -8   36.56    1.37 
   4   3   8   39.96    1.22 
   4   3   8   39.82    1.22 
   4   3   8   39.42    1.34 
  -4   3  -8   38.54    1.31 
  -4   3  -8   38.32    1.38 
   5   3   8   30.72    1.10 
   5   3   8   29.48    0.97 
  -5   3  -8   30.80    1.07 
  -5   3  -8   31.28    0.93 
   5   3   8   30.93    1.03 
   5   3   8   30.09    0.99 
  -6  -3  -8    0.56    0.14 
   6   3   8    0.66    0.15 
  -6   3  -8    0.72    0.11 
  -6   3  -8    0.60    0.12 
   6   3   8    0.55    0.10 
   6   3   8    0.70    0.14 
   6   3   8    0.33    0.14 
  -7  -3  -8   13.16    0.54 
  -7   3  -8   14.87    0.58 
  -7   3  -8   14.46    0.52 
  -7   3  -8   13.93    0.46 
  -7   3  -8   13.79    0.54 
   7   3   8   13.61    0.50 
   7   3   8   13.39    0.51 
   7   3   8   13.10    0.55 
  -7   3  -8   13.82    0.61 
   7   3   8   13.47    0.56 
  -8  -3  -8    7.89    0.35 
  -8   3  -8    7.62    0.42 
  -8   3  -8    7.96    0.36 
  -8   3  -8    7.76    0.38 
   8   3   8    7.55    0.39 
   8   3   8    7.75    0.34 
   8   3   8    7.79    0.29 
  -8   3  -8    7.57    0.34 
  -8   3  -8    7.48    0.28 
  -9  -3  -8   10.23    0.42 
  -9  -3  -8    9.92    0.38 
  -9   3  -8   10.46    0.42 
  -9   3  -8   11.05    0.41 
   9   3   8   10.44    0.44 
   9   3   8   10.20    0.39 
 -10  -3  -8    5.40    0.24 
 -10  -3  -8    5.09    0.22 
 -10  -3  -8    5.51    0.21 
 -10   3  -8    4.84    0.22 
  10   3   8    5.46    0.22 
 -10   3  -8    4.96    0.23 
 -10  -4   8    1.00    0.10 
  10   4  -8    1.19    0.10 
 -10   4   8    1.09    0.11 
  -9  -4   8    0.22    0.10 
  -9   4   8    0.09    0.09 
   9   4  -8    0.14    0.10 
   9   4  -8   -0.01    0.08 
   8   4  -8    7.83    0.36 
  -8   4   8    7.39    0.38 
   8   4  -8    7.04    0.31 
  -8   4   8    7.65    0.33 
  -8   4   8    7.63    0.37 
  -8   4   8    7.28    0.27 
   8   4  -8    7.20    0.39 
  -7   4   8    5.21    0.30 
   7   4  -8    5.94    0.34 
   7   4  -8    5.19    0.31 
   7   4  -8    5.43    0.25 
  -7   4   8    5.14    0.27 
  -7   4   8    5.31    0.30 
   7   4  -8    5.30    0.26 
  -7   4   8    5.13    0.22 
   6   4  -8    0.74    0.15 
  -6   4   8    0.51    0.12 
  -6   4   8    0.49    0.11 
   6   4  -8    0.70    0.13 
   6   4  -8    0.75    0.14 
   6   4  -8    0.80    0.11 
  -6   4   8    0.43    0.08 
  -5   4   8    0.68    0.13 
   5   4  -8    0.80    0.13 
  -5   4   8    0.61    0.12 
   5   4  -8    0.93    0.14 
   5   4  -8    0.91    0.14 
  -5   4   8    0.60    0.11 
  -4   4   8   14.71    0.58 
   4   4  -8   14.33    0.56 
   4   4  -8   14.26    0.54 
   4   4  -8   14.05    0.59 
  -4   4   8   14.80    0.54 
  -4   4   8   14.98    0.55 
   3   4  -8    0.09    0.07 
  -3   4   8    0.22    0.08 
  -3   4   8    0.16    0.06 
   3   4  -8    0.15    0.07 
  -2  -4   8  103.62    3.49 
   2  -4  -8  101.90    3.46 
   2   4  -8  104.07    3.48 
  -2   4   8   99.91    3.31 
  -2   4   8  101.59    3.13 
   1  -4  -8   98.79    3.28 
  -1  -4   8   98.83    3.27 
  -1   4   8   95.26    2.96 
  -1   4   8   92.14    3.14 
   1   4  -8   99.78    3.29 
   0  -4  -8   66.18    2.24 
   0   4   8   63.04    2.00 
   0   4  -8   66.20    2.21 
   0   4   8   63.27    2.11 
  -1  -4  -8   70.27    2.45 
   1   4   8   71.10    2.30 
  -1   4  -8   69.25    2.39 
  -2   4  -8    4.65    0.21 
  -2   4  -8    4.59    0.20 
   2   4   8    5.22    0.23 
  -3   4  -8   15.34    0.55 
   3   4   8   16.13    0.59 
   3   4   8   15.59    0.48 
  -3   4  -8   15.37    0.58 
  -3   4  -8   14.84    0.59 
  -3   4  -8   15.85    0.58 
  -4   4  -8   12.26    0.50 
   4   4   8   12.14    0.47 
   4   4   8   11.30    0.49 
   4   4   8   12.02    0.45 
   4   4   8   11.71    0.40 
  -4   4  -8   12.40    0.46 
  -4   4  -8   12.75    0.48 
   5   4   8    0.17    0.10 
  -5   4  -8    0.20    0.08 
  -5   4  -8    0.10    0.10 
   5   4   8    0.28    0.12 
   5   4   8    0.22    0.06 
   5   4   8    0.15    0.11 
  -5   4  -8    0.25    0.09 
   6   4   8    2.71    0.24 
   6   4   8    2.17    0.12 
   6   4   8    2.20    0.21 
  -6   4  -8    1.71    0.20 
   6   4   8    2.40    0.24 
  -6   4  -8    2.41    0.19 
   6   4   8    2.02    0.18 
  -6   4  -8    2.33    0.18 
  -6   4  -8    2.11    0.19 
   7   4   8    4.06    0.29 
   7   4   8    4.03    0.31 
  -7   4  -8    3.98    0.25 
  -7   4  -8    4.44    0.26 
   7   4   8    4.34    0.25 
  -7   4  -8    4.19    0.24 
   7   4   8    3.76    0.28 
  -7   4  -8    4.30    0.26 
  -7   4  -8    4.74    0.32 
   8   4   8    0.35    0.10 
  -8   4  -8    0.40    0.11 
  -8   4  -8    0.44    0.11 
   8   4   8    0.45    0.14 
  -8   4  -8    0.39    0.11 
  -8   4  -8    0.38    0.11 
  -8   4  -8    0.50    0.16 
  -9  -4  -8    0.03    0.09 
   9   4   8    0.01    0.11 
  -9   4  -8   -0.01    0.05 
  -9   4  -8    0.02    0.08 
  -9   4  -8    0.03    0.08 
   9   4   8    0.02    0.08 
 -10  -4  -8    2.85    0.16 
 -10   4  -8    2.96    0.15 
  10   4   8    2.70    0.14 
 -10   4  -8    2.22    0.15 
 -10  -5   8    5.74    0.23 
 -10   5   8    5.80    0.23 
  -9  -5   8    4.18    0.22 
   9   5  -8    3.80    0.18 
  -9   5   8    3.86    0.16 
   9   5  -8    4.01    0.18 
  -9   5   8    3.86    0.21 
  -8   5   8    0.25    0.11 
  -8   5   8    0.28    0.07 
   8   5  -8    0.39    0.11 
   8   5  -8    0.32    0.09 
  -8   5   8    0.24    0.10 
   8   5  -8    0.56    0.15 
   8   5  -8    0.47    0.09 
   8   5  -8    0.34    0.08 
  -7   5   8    2.82    0.22 
   7   5  -8    2.81    0.17 
   7   5  -8    2.86    0.18 
   7   5  -8    3.38    0.20 
  -7   5   8    2.86    0.23 
   7   5  -8    2.80    0.25 
   7   5  -8    3.17    0.23 
  -7   5   8    2.67    0.21 
  -7   5   8    2.90    0.22 
   6   5  -8    1.01    0.15 
   6   5  -8    1.21    0.11 
  -6   5   8    1.30    0.17 
  -6   5   8    1.49    0.16 
   6   5  -8    1.24    0.12 
   6   5  -8    1.12    0.18 
  -6   5   8    1.37    0.13 
   6   5  -8    1.26    0.13 
  -6   5   8    1.15    0.15 
  -6   5   8    1.33    0.15 
  -5   5   8    7.43    0.35 
  -5   5   8    7.32    0.27 
   5   5  -8    7.62    0.38 
   5   5  -8    7.54    0.32 
  -5   5   8    7.21    0.34 
  -5   5   8    7.35    0.35 
   5   5  -8    7.80    0.37 
   5   5  -8    7.86    0.37 
  -4   5   8   13.51    0.53 
  -4   5   8   13.83    0.53 
   4   5  -8   14.04    0.55 
   4   5  -8   14.33    0.55 
  -4   5   8   14.59    0.55 
   4   5  -8   14.68    0.58 
   4   5  -8   13.53    0.57 
  -3   5   8    1.98    0.14 
  -3   5   8    1.79    0.15 
  -3   5   8    1.86    0.14 
   3   5  -8    1.66    0.15 
   3   5  -8    1.57    0.15 
   3   5  -8    1.98    0.18 
  -2   5   8   36.83    1.24 
   2   5  -8   37.90    1.30 
   2   5  -8   36.09    1.28 
  -2   5   8   37.81    1.19 
  -2   5   8   36.13    1.28 
  -1   5   8    1.21    0.10 
   1   5  -8    1.10    0.10 
  -1   5   8    1.25    0.11 
   1   5  -8    1.16    0.10 
  -1   5   8    1.15    0.12 
   0  -5  -8    2.25    0.24 
   0   5  -8    2.31    0.12 
   0   5   8    2.09    0.15 
   0   5   8    2.13    0.14 
   0   5  -8    2.23    0.11 
   1   5   8    0.45    0.08 
  -1   5  -8    0.47    0.06 
   2   5   8    2.96    0.17 
  -2   5  -8    2.41    0.13 
  -2   5  -8    2.41    0.19 
  -2   5  -8    2.25    0.13 
  -2   5  -8    2.33    0.11 
   2   5   8    2.86    0.18 
  -2   5  -8    2.60    0.12 
  -3   5  -8    0.13    0.09 
  -3   5  -8    0.09    0.05 
  -3   5  -8    0.10    0.05 
  -3   5  -8    0.08    0.05 
   3   5   8    0.06    0.09 
   3   5   8    0.10    0.08 
   4   5   8   10.57    0.46 
  -4   5  -8   11.15    0.42 
   4   5   8   10.95    0.42 
  -4   5  -8   10.97    0.48 
  -4   5  -8   10.67    0.42 
   4   5   8   11.43    0.46 
  -5   5  -8   10.01    0.41 
   5   5   8    9.71    0.46 
  -5   5  -8   10.32    0.40 
   5   5   8   10.89    0.46 
  -5   5  -8   10.22    0.41 
   5   5   8   10.07    0.42 
  -5   5  -8   10.14    0.48 
   6   5   8    0.86    0.12 
   6   5   8    0.87    0.11 
  -6   5  -8    1.05    0.13 
  -6   5  -8    0.78    0.10 
  -6   5  -8    0.91    0.12 
   6   5   8    1.02    0.17 
   6   5   8    0.84    0.15 
  -6   5  -8    0.92    0.13 
  -6   5  -8    0.74    0.16 
   6   5   8    0.96    0.17 
   7   5   8    3.51    0.26 
   7   5   8    3.50    0.21 
  -7   5  -8    3.46    0.20 
   7   5   8    3.10    0.20 
   7   5   8    3.01    0.27 
   7   5   8    3.36    0.25 
  -7   5  -8    3.37    0.23 
  -7   5  -8    3.37    0.22 
  -7   5  -8    3.61    0.29 
  -7   5  -8    3.45    0.21 
  -8   5  -8    1.06    0.09 
   8   5   8    0.67    0.11 
  -8   5  -8    0.93    0.12 
  -8   5  -8    0.99    0.08 
  -8   5  -8    0.80    0.16 
  -8   5  -8    0.89    0.12 
   8   5   8    0.62    0.13 
   8   5   8    1.07    0.16 
  -9  -5  -8    0.47    0.10 
  -9   5  -8    0.41    0.09 
  -9   5  -8    0.33    0.08 
   9   5   8    0.65    0.09 
  -9   5  -8    0.51    0.06 
  -9  -6   8    0.04    0.09 
  -9   6   8    0.01    0.08 
   8   6  -8    3.26    0.26 
  -8   6   8    2.96    0.19 
   8   6  -8    3.02    0.15 
   8   6  -8    2.73    0.15 
  -8   6   8    3.04    0.13 
   8   6  -8    3.18    0.18 
  -7   6   8   -0.01    0.09 
  -7   6   8    0.22    0.09 
  -7   6   8    0.13    0.06 
  -7   6   8    0.10    0.06 
  -7   6   8    0.22    0.12 
   7   6  -8    0.15    0.09 
   7   6  -8    0.13    0.07 
   7   6  -8    0.23    0.13 
   7   6  -8    0.14    0.07 
  -6   6   8    7.39    0.36 
   6   6  -8    7.03    0.29 
   6   6  -8    6.63    0.27 
  -6   6   8    7.35    0.25 
  -6   6   8    7.35    0.32 
  -6   6   8    6.83    0.29 
   6   6  -8    6.49    0.37 
   6   6  -8    6.40    0.27 
   6   6  -8    5.87    0.36 
  -6   6   8    7.14    0.30 
   6   6  -8    6.63    0.37 
  -6   6   8    7.07    0.33 
   5   6  -8   16.75    0.66 
  -5   6   8   16.43    0.62 
  -5   6   8   16.68    0.51 
   5   6  -8   16.85    0.68 
   5   6  -8   17.48    0.53 
   5   6  -8   16.18    0.68 
  -5   6   8   16.54    0.63 
  -5   6   8   16.99    0.64 
   5   6  -8   16.43    0.54 
   4   6  -8   23.14    0.83 
   4   6  -8   22.94    0.88 
  -4   6   8   23.39    0.83 
  -4   6   8   23.20    0.68 
  -4   6   8   23.13    0.82 
   4   6  -8   23.49    0.87 
  -4   6   8   22.91    0.82 
   3   6  -8    2.51    0.17 
  -3   6   8    2.78    0.16 
  -3   6   8    2.61    0.14 
   3   6  -8    2.38    0.17 
  -3   6   8    2.60    0.18 
   3   6  -8    2.27    0.20 
  -2   6   8    3.77    0.17 
  -2   6   8    3.85    0.18 
   2   6  -8    3.68    0.18 
  -2   6   8    3.46    0.21 
   2   6  -8    3.54    0.19 
  -2   6   8    3.56    0.18 
  -1   6   8    1.15    0.10 
   1   6  -8    0.99    0.09 
  -1   6   8    1.11    0.12 
   1   6  -8    0.99    0.14 
  -1   6   8    1.05    0.10 
  -1   6   8    1.03    0.10 
   0   6   8    0.55    0.08 
   0   6   8    0.62    0.08 
   0   6   8    0.66    0.11 
   0   6  -8    0.77    0.13 
   0   6  -8    0.59    0.06 
   1   6   8    1.63    0.13 
  -1   6  -8    1.55    0.08 
  -1   6  -8    1.83    0.18 
   1   6   8    1.82    0.13 
  -2   6  -8    2.33    0.19 
   2   6   8    2.02    0.16 
   2   6   8    2.04    0.18 
   2   6   8    2.46    0.17 
   3   6   8    0.10    0.08 
  -3   6  -8    0.02    0.10 
   3   6   8    0.00    0.09 
   3   6   8    0.03    0.08 
   3   6   8    0.00    0.10 
  -4   6  -8    3.98    0.19 
  -4   6  -8    4.01    0.24 
   4   6   8    4.00    0.27 
  -4   6  -8    3.95    0.28 
   4   6   8    4.44    0.28 
   4   6   8    3.99    0.25 
  -5   6  -8    1.59    0.21 
   5   6   8    2.01    0.20 
   5   6   8    1.93    0.15 
  -5   6  -8    1.86    0.16 
   5   6   8    1.79    0.21 
   5   6   8    1.90    0.15 
  -5   6  -8    1.45    0.13 
  -5   6  -8    2.00    0.18 
  -6   6  -8    4.99    0.25 
   6   6   8    4.65    0.23 
  -6   6  -8    4.99    0.34 
   6   6   8    4.57    0.31 
  -6   6  -8    4.80    0.24 
   6   6   8    4.75    0.23 
  -6   6  -8    4.68    0.27 
   6   6   8    4.95    0.31 
  -7   6  -8    0.74    0.11 
  -7   6  -8    0.64    0.06 
  -7   6  -8    0.54    0.10 
  -7   6  -8    0.65    0.12 
  -7   6  -8    0.78    0.17 
   7   6   8    0.51    0.14 
   7   6   8    0.61    0.14 
   7   6   8    0.53    0.09 
   7   6   8    0.55    0.10 
  -8   6  -8    0.01    0.04 
  -8   6  -8   -0.07    0.08 
   8   6   8   -0.13    0.06 
   8   6   8    0.01    0.10 
  -8   6  -8   -0.02    0.08 
   8   6   8    0.01    0.07 
  -9  -6  -8    0.15    0.08 
  -9   6  -8    0.01    0.04 
   9   6   8    0.05    0.05 
  -9   6  -8    0.06    0.06 
  -9   6  -8    0.06    0.06 
  -9  -7   8    0.16    0.08 
  -9   7   8    0.08    0.06 
  -8   7   8    1.41    0.13 
   8   7  -8    1.84    0.13 
  -7   7   8    0.21    0.10 
   7   7  -8    0.10    0.06 
   7   7  -8   -0.13    0.11 
   7   7  -8    0.13    0.09 
   7   7  -8    0.14    0.09 
   6   7  -8    6.12    0.30 
   6   7  -8    6.01    0.23 
   6   7  -8    5.75    0.32 
  -6   7   8    5.59    0.31 
  -6   7   8    5.03    0.25 
  -6   7   8    5.96    0.28 
  -6   7   8    5.29    0.27 
   6   7  -8    5.90    0.35 
   6   7  -8    5.90    0.26 
   5   7  -8   10.85    0.44 
   5   7  -8   11.02    0.47 
   5   7  -8   11.16    0.50 
  -5   7   8   11.02    0.44 
  -5   7   8   11.26    0.41 
  -5   7   8   11.17    0.44 
   5   7  -8   11.56    0.40 
   5   7  -8   11.66    0.38 
  -5   7   8   11.21    0.48 
   5   7  -8   11.84    0.50 
  -4   7   8   24.14    0.83 
   4   7  -8   21.95    0.83 
   4   7  -8   22.51    0.79 
   4   7  -8   23.14    0.87 
  -4   7   8   23.34    0.80 
   4   7  -8   22.17    0.83 
   4   7  -8   23.32    0.70 
  -3   7   8   18.08    0.67 
   3   7  -8   18.60    0.65 
   3   7  -8   19.10    0.70 
  -3   7   8   18.19    0.64 
   3   7  -8   17.52    0.68 
   3   7  -8   17.95    0.65 
   2   7  -8    0.98    0.10 
  -2   7   8    1.14    0.10 
  -2   7   8    1.50    0.13 
   1   7  -8    0.02    0.07 
  -1   7   8   -0.01    0.05 
   1   7  -8    0.05    0.04 
  -1   7   8    0.04    0.08 
   1   7  -8    0.11    0.10 
   0   7  -8    0.67    0.13 
   0   7   8    1.29    0.13 
   0   7   8    0.87    0.10 
   0   7  -8    0.83    0.11 
   1   7   8   19.35    0.71 
  -1   7  -8   19.62    0.77 
   1   7   8   20.80    0.70 
  -1   7  -8   20.57    0.69 
   1   7   8   20.78    0.70 
   1   7   8   19.00    0.70 
   2   7   8    1.43    0.14 
   2   7   8    1.47    0.14 
  -2   7  -8    1.41    0.13 
   2   7   8    1.38    0.13 
  -2   7  -8    1.53    0.19 
   2   7   8    1.36    0.17 
  -3   7  -8   10.53    0.35 
   3   7   8   11.09    0.45 
   3   7   8   10.61    0.42 
   3   7   8   10.69    0.45 
   3   7   8   10.25    0.46 
  -3   7  -8   10.18    0.49 
  -3   7  -8   10.92    0.42 
  -4   7  -8    0.95    0.13 
  -4   7  -8    0.91    0.08 
  -4   7  -8    1.21    0.14 
  -4   7  -8    1.04    0.18 
   4   7   8    0.86    0.16 
   4   7   8    0.88    0.10 
  -4   7  -8    0.85    0.12 
   4   7   8    0.96    0.15 
   4   7   8    1.13    0.11 
   4   7   8    0.75    0.13 
  -5   7  -8    0.09    0.05 
   5   7   8    0.03    0.10 
   5   7   8    0.06    0.08 
   5   7   8    0.14    0.08 
   5   7   8    0.08    0.13 
  -5   7  -8    0.15    0.13 
  -5   7  -8    0.06    0.08 
  -5   7  -8    0.05    0.09 
  -5   7  -8    0.08    0.09 
   5   7   8    0.04    0.11 
   6   7   8    3.58    0.25 
   6   7   8    3.42    0.26 
  -6   7  -8    3.34    0.16 
  -6   7  -8    3.34    0.21 
  -6   7  -8    3.59    0.29 
  -6   7  -8    3.17    0.20 
   6   7   8    3.73    0.19 
   6   7   8    3.64    0.26 
  -6   7  -8    3.22    0.22 
   7   7   8    0.35    0.11 
  -7   7  -8    0.50    0.10 
   7   7   8    0.56    0.14 
  -7   7  -8    0.50    0.14 
  -7   7  -8    0.56    0.07 
  -7   7  -8    0.41    0.10 
   7   7   8    0.43    0.08 
  -8   7  -8    0.68    0.06 
  -8   7  -8    0.55    0.09 
  -8   7  -8    0.61    0.05 
  -8   7  -8    0.64    0.09 
   8   7   8    0.58    0.08 
  -9  -7  -8    1.28    0.11 
  -8   8   8    0.05    0.06 
   8   8  -8   -0.08    0.06 
  -7   8   8    1.98    0.10 
  -7   8   8    1.90    0.15 
   7   8  -8    1.95    0.20 
   7   8  -8    2.14    0.15 
   6   8  -8   17.99    0.56 
   6   8  -8   19.01    0.71 
   6   8  -8   19.36    0.59 
  -6   8   8   18.46    0.65 
  -6   8   8   18.23    0.60 
  -6   8   8   17.41    0.61 
   5   8  -8   12.12    0.47 
   5   8  -8   11.31    0.37 
  -5   8   8   10.67    0.43 
  -5   8   8   10.24    0.40 
   5   8  -8   11.78    0.50 
  -5   8   8   10.98    0.39 
   5   8  -8   11.03    0.43 
   5   8  -8   11.42    0.40 
  -4   8   8    0.51    0.06 
  -4   8   8    0.53    0.10 
   4   8  -8    0.34    0.09 
   4   8  -8    0.50    0.10 
   4   8  -8    0.24    0.13 
   4   8  -8    0.56    0.09 
   3   8  -8    0.22    0.09 
   3   8  -8    0.24    0.06 
   3   8  -8    0.17    0.09 
  -3   8   8    0.39    0.10 
  -3   8   8    0.49    0.06 
   2   8  -8   28.48    0.96 
  -2   8   8   28.06    0.97 
   2   8  -8   29.63    0.97 
   1   8  -8    7.02    0.38 
   1   8  -8    7.01    0.30 
  -1   8   8    7.09    0.31 
   0   8  -8    2.11    0.22 
   0   8  -8    2.46    0.17 
   0   8  -8    2.26    0.18 
   0   8   8    2.37    0.19 
   1   8   8    0.48    0.11 
  -1   8  -8    0.59    0.11 
  -1   8  -8    0.55    0.14 
  -1   8  -8    0.57    0.10 
   2   8   8    1.54    0.14 
  -2   8  -8    1.54    0.14 
   2   8   8    1.93    0.16 
   2   8   8    1.83    0.14 
   2   8   8    1.53    0.11 
  -2   8  -8    1.23    0.18 
  -2   8  -8    1.81    0.18 
  -3   8  -8   19.68    0.71 
   3   8   8   19.13    0.64 
   3   8   8   19.64    0.69 
   3   8   8   19.14    0.59 
  -3   8  -8   18.85    0.78 
   3   8   8   19.41    0.72 
  -3   8  -8   19.08    0.68 
   3   8   8   18.42    0.72 
  -3   8  -8   19.35    0.69 
   3   8   8   19.54    0.61 
   4   8   8   15.93    0.61 
   4   8   8   15.30    0.56 
   4   8   8   15.78    0.50 
   4   8   8   15.65    0.49 
   4   8   8   14.85    0.61 
  -4   8  -8   14.45    0.58 
  -4   8  -8   15.18    0.56 
  -4   8  -8   14.77    0.66 
  -4   8  -8   14.87    0.55 
  -5   8  -8    7.42    0.33 
  -5   8  -8    7.67    0.34 
  -5   8  -8    8.55    0.43 
   5   8   8    8.11    0.40 
   5   8   8    7.55    0.37 
   5   8   8    8.11    0.29 
   5   8   8    7.84    0.30 
  -5   8  -8    8.28    0.35 
   5   8   8    7.61    0.33 
   6   8   8    0.00    0.06 
   6   8   8    0.21    0.12 
  -6   8  -8   -0.06    0.10 
  -6   8  -8    0.03    0.08 
  -6   8  -8   -0.03    0.08 
   6   8   8    0.01    0.07 
   6   8   8    0.02    0.07 
  -6   8  -8    0.06    0.08 
  -7   8  -8    0.11    0.08 
   7   8   8    0.07    0.10 
  -7   8  -8    0.08    0.07 
  -7   8  -8    0.09    0.08 
   7   8   8    0.10    0.06 
  -8   8  -8    4.65    0.20 
  -8   8  -8    4.09    0.20 
   8   8   8    4.73    0.17 
   7   9  -8    0.83    0.09 
  -7   9   8    0.58    0.08 
  -6   9   8    0.03    0.08 
   6   9  -8    0.06    0.08 
   6   9  -8   -0.11    0.10 
   5   9  -8    3.30    0.28 
  -5   9   8    3.33    0.18 
   5   9  -8    3.37    0.19 
   5   9  -8    3.40    0.19 
  -5   9   8    3.43    0.20 
  -4   9   8    3.29    0.18 
   4   9  -8    2.89    0.19 
   4   9  -8    2.91    0.18 
   3   9  -8   12.00    0.45 
   3   9  -8   10.91    0.40 
  -3   9   8   11.58    0.42 
  -2   9   8   16.49    0.59 
   2   9  -8   16.61    0.59 
  -2   9   8   16.01    0.55 
   2   9  -8   16.15    0.59 
   1   9  -8   13.00    0.48 
  -1   9   8   12.72    0.46 
   1   9  -8   13.17    0.49 
  -1   9   8   12.06    0.49 
  -1   9   8   12.77    0.43 
   0   9  -8    2.01    0.17 
   0   9  -8    2.18    0.23 
   0   9  -8    1.92    0.17 
   0   9   8    1.97    0.18 
   0   9  -8    2.01    0.17 
   0   9   8    2.09    0.15 
   0   9  -8    2.14    0.18 
   0   9  -8    2.16    0.18 
   0   9   8    2.06    0.16 
  -1   9  -8    6.82    0.32 
  -1   9  -8    7.16    0.31 
   1   9   8    6.84    0.32 
  -1   9  -8    6.95    0.39 
  -1   9  -8    6.82    0.29 
  -1   9  -8    7.12    0.31 
  -1   9  -8    6.74    0.31 
   1   9   8    6.65    0.29 
   1   9   8    6.63    0.28 
  -2   9  -8    2.17    0.18 
   2   9   8    2.13    0.12 
   2   9   8    2.07    0.18 
   2   9   8    2.13    0.16 
  -2   9  -8    2.31    0.17 
   2   9   8    2.01    0.16 
  -2   9  -8    2.34    0.18 
  -2   9  -8    2.41    0.24 
  -3   9  -8    0.22    0.09 
   3   9   8    0.16    0.06 
  -3   9  -8    0.06    0.12 
  -3   9  -8    0.13    0.08 
   3   9   8    0.12    0.09 
   3   9   8    0.19    0.08 
   3   9   8    0.13    0.09 
  -3   9  -8    0.12    0.09 
  -4   9  -8    7.89    0.42 
  -4   9  -8    7.96    0.35 
   4   9   8    7.63    0.27 
   4   9   8    8.02    0.30 
   4   9   8    7.52    0.38 
  -4   9  -8    7.58    0.33 
  -4   9  -8    7.72    0.33 
  -5   9  -8    0.20    0.11 
   5   9   8    0.19    0.06 
   5   9   8    0.13    0.08 
  -5   9  -8    0.26    0.08 
  -5   9  -8    0.03    0.08 
   5   9   8    0.13    0.11 
  -5   9  -8    0.27    0.09 
   6   9   8    0.05    0.05 
   6   9   8    0.09    0.07 
  -6   9  -8    0.01    0.07 
  -6   9  -8   -0.03    0.07 
  -6   9  -8   -0.05    0.07 
  -7   9  -8    4.26    0.19 
  -7   9  -8    4.35    0.19 
   7   9   8    4.41    0.16 
  -7   9  -8    4.87    0.21 
   6  10  -8    1.07    0.09 
  -6  10   8    1.27    0.10 
   5  10  -8    0.21    0.08 
   5  10  -8    0.31    0.07 
  -5  10   8    0.32    0.07 
   4  10  -8    3.40    0.19 
   4  10  -8    3.03    0.17 
  -4  10   8    2.96    0.17 
   3  10  -8    0.74    0.10 
  -3  10   8    0.78    0.10 
   3  10  -8    0.70    0.11 
  -2  10   8   13.28    0.49 
  -2  10   8   12.89    0.46 
   2  10  -8   13.68    0.50 
  -1  10   8   25.00    0.86 
  -1  10   8   25.29    0.81 
   1  10  -8   25.00    0.85 
   0  10   8    0.24    0.08 
   0  10   8    0.26    0.09 
   0  10  -8    0.28    0.09 
   0  10   8    0.11    0.09 
  -1  10  -8   22.48    0.86 
  -1  10  -8   21.25    0.75 
   1  10   8   21.77    0.71 
   1  10   8   21.51    0.67 
  -1  10  -8   22.21    0.75 
  -1  10  -8   22.69    0.74 
  -1  10  -8   21.11    0.78 
   1  10   8   20.21    0.75 
   2  10   8    0.27    0.10 
  -2  10  -8    0.36    0.09 
  -2  10  -8    0.51    0.14 
  -2  10  -8    0.40    0.10 
   2  10   8    0.42    0.09 
  -2  10  -8    0.46    0.10 
  -2  10  -8    0.48    0.10 
   2  10   8    0.29    0.09 
   3  10   8    0.06    0.08 
   3  10   8    0.06    0.07 
  -3  10  -8    0.09    0.08 
   3  10   8    0.05    0.08 
  -3  10  -8    0.02    0.08 
  -3  10  -8    0.10    0.11 
  -3  10  -8   -0.02    0.08 
  -4  10  -8    5.36    0.24 
  -4  10  -8    5.32    0.25 
  -4  10  -8    5.29    0.25 
   4  10   8    5.15    0.22 
  -5  10  -8    4.87    0.22 
   5  10   8    4.93    0.20 
  -5  10  -8    4.89    0.23 
  -5  10  -8    4.80    0.22 
   6  10   8    0.95    0.08 
  -6  10  -8    1.02    0.10 
  -6  10  -8    1.02    0.09 
  -6  10  -8    0.94    0.09 
   5  11  -8    0.55    0.08 
  -4  11   8    0.48    0.07 
   4  11  -8    0.40    0.08 
   4  11  -8    0.58    0.08 
   3  11  -8    0.17    0.08 
  -3  11   8    0.43    0.08 
  -2  11   8    0.94    0.11 
  -2  11   8    1.07    0.11 
   2  11  -8    1.06    0.11 
  -1  11   8    7.30    0.31 
  -1  11   8    7.15    0.28 
   1  11  -8    7.16    0.30 
   0  11  -8    0.84    0.10 
   0  11   8    0.80    0.11 
   0  11   8    0.75    0.10 
   0  11   8    0.84    0.09 
   1  11   8    1.51    0.12 
  -1  11  -8    1.56    0.14 
   1  11   8    1.51    0.14 
   1  11   8    1.62    0.14 
  -2  11  -8    1.67    0.14 
   2  11   8    1.66    0.15 
   2  11   8    1.41    0.11 
   2  11   8    1.58    0.14 
   3  11   8   -0.01    0.07 
  -3  11  -8    0.13    0.08 
   3  11   8    0.09    0.07 
  -3  11  -8    0.11    0.07 
  -4  11  -8    0.48    0.09 
   4  11   8    0.56    0.08 
  -4  11  -8    0.60    0.08 
  -4  11  -8    0.44    0.08 
  -5  11  -8    3.08    0.15 
  -5  11  -8    2.69    0.14 
   5  11   8    2.67    0.13 
   3  12  -8    0.07    0.06 
   2  12  -8   12.55    0.44 
  -2  12   8   12.76    0.42 
   1  12  -8    2.13    0.14 
  -1  12   8    2.40    0.14 
   0  12   8    0.43    0.08 
   0  12  -8    0.23    0.07 
   1  12   8    0.31    0.07 
   2  12   8    0.30    0.07 
   3  12   8    0.64    0.07 
 -10   0   9   -0.08    0.09 
 -10   0   9   -0.03    0.07 
  -9   0   9    0.19    0.10 
   9   0  -9    0.07    0.12 
  -9   0   9    0.09    0.08 
  -9   0   9    0.04    0.10 
   9   0  -9    0.05    0.09 
  -9   0   9    0.03    0.08 
   8   0  -9    0.05    0.10 
  -8   0   9    0.03    0.11 
  -8   0   9    0.01    0.07 
  -8   0   9    0.11    0.11 
  -8   0   9    0.05    0.08 
  -8   0   9    0.09    0.08 
   8   0  -9    0.10    0.13 
   7   0  -9   -0.07    0.12 
  -7   0   9    0.13    0.08 
  -7   0   9    0.15    0.11 
  -7   0   9    0.03    0.08 
   6   0  -9   -0.06    0.11 
  -6   0   9    0.08    0.10 
  -6   0   9    0.10    0.08 
  -5   0   9    0.00    0.07 
  -4   0   9   -0.03    0.08 
  -4   0   9    0.10    0.13 
   4   0  -9    0.04    0.12 
  -3   0   9   -0.10    0.13 
   3   0  -9   -0.07    0.09 
  -3   0   9   -0.18    0.10 
  -2   0   9   -0.01    0.09 
   2   0  -9    0.07    0.09 
   2   0  -9    0.03    0.11 
   1   0  -9    0.06    0.08 
  -1   0   9    0.03    0.09 
   1   0  -9    0.06    0.08 
   1   0  -9    0.12    0.10 
  -1   0   9    0.08    0.09 
   0   0   9    0.15    0.10 
   0   0   9    0.09    0.09 
   0   0  -9    0.04    0.09 
   0   0  -9   -0.03    0.09 
   0   0  -9    0.01    0.07 
   1   0   9   -0.06    0.09 
   1   0   9   -0.03    0.09 
  -1   0  -9   -0.07    0.10 
  -1   0  -9    0.01    0.11 
  -1   0  -9   -0.08    0.08 
  -2   0  -9    0.15    0.11 
  -2   0  -9   -0.03    0.08 
   2   0   9    0.11    0.10 
  -3   0  -9    0.21    0.10 
   3   0   9    0.15    0.11 
  -3   0  -9    0.17    0.13 
  -4   0  -9    0.00    0.06 
  -4   0  -9    0.04    0.07 
  -5   0  -9    0.04    0.07 
  -5   0  -9    0.00    0.08 
  -5   0  -9   -0.03    0.08 
  -6   0  -9    0.10    0.07 
  -6   0  -9    0.03    0.09 
  -6   0  -9    0.08    0.10 
   6   0   9    0.25    0.13 
  -7   0  -9    0.01    0.07 
   7   0   9   -0.04    0.13 
  -7   0  -9    0.11    0.08 
  -7   0  -9   -0.01    0.11 
  -7   0  -9    0.06    0.11 
  -8   0  -9    0.40    0.09 
  -8   0  -9    0.32    0.11 
  -8   0  -9    0.36    0.12 
   8   0   9    0.13    0.14 
  -9   0  -9   -0.05    0.07 
  -9   0  -9    0.03    0.09 
  -9   0  -9    0.09    0.10 
   9   0   9    0.26    0.14 
   9   0   9    0.05    0.10 
 -10   0  -9    0.08    0.08 
 -10   0  -9    0.01    0.06 
 -10   0  -9    0.04    0.07 
 -10  -1   9    0.20    0.08 
 -10  -1   9    0.24    0.09 
  10   1  -9    0.17    0.08 
 -10   1   9    0.14    0.09 
 -10   1   9    0.21    0.07 
  -9  -1   9    1.48    0.13 
  -9  -1   9    1.61    0.17 
  -9  -1   9    1.29    0.13 
  -9  -1   9    1.41    0.12 
  -9  -1   9    1.50    0.16 
  -9   1   9    1.30    0.15 
   9   1  -9    1.54    0.14 
  -9   1   9    1.20    0.12 
   9   1  -9    1.38    0.14 
  -9   1   9    1.36    0.14 
   9   1  -9    1.36    0.18 
  -8  -1   9    2.48    0.18 
  -8  -1   9    2.29    0.21 
  -8  -1   9    2.68    0.19 
  -8  -1   9    2.44    0.22 
   8  -1  -9    2.69    0.26 
  -8   1   9    3.09    0.22 
   8   1  -9    2.15    0.23 
  -8   1   9    2.88    0.22 
  -8   1   9    2.78    0.18 
   8   1  -9    2.61    0.20 
   8   1  -9    2.48    0.21 
  -8   1   9    2.27    0.20 
  -8   1   9    2.57    0.17 
  -7  -1   9    6.81    0.34 
  -7  -1   9    6.30    0.29 
  -7  -1   9    6.69    0.32 
  -7   1   9    6.88    0.33 
   7   1  -9    6.67    0.31 
  -7   1   9    6.90    0.27 
   7   1  -9    6.76    0.32 
   7   1  -9    6.88    0.36 
  -7   1   9    7.05    0.28 
  -7   1   9    7.29    0.34 
  -7   1   9    6.67    0.36 
  -6  -1   9    1.46    0.16 
  -6  -1   9    1.69    0.18 
   6   1  -9    1.49    0.19 
   6   1  -9    1.74    0.18 
  -6   1   9    1.51    0.16 
   6   1  -9    1.51    0.16 
  -6   1   9    1.41    0.17 
  -6   1   9    1.47    0.13 
  -5   1   9    7.68    0.29 
   5   1  -9    6.69    0.30 
   5   1  -9    6.62    0.32 
  -5   1   9    7.22    0.31 
  -5   1   9    7.40    0.34 
  -4   1   9    3.56    0.18 
  -4   1   9    3.35    0.20 
  -4   1   9    3.34    0.18 
  -3  -1   9    0.09    0.14 
   3  -1  -9    0.09    0.10 
  -3  -1   9    0.06    0.11 
  -3   1   9    0.02    0.06 
  -3   1   9   -0.01    0.12 
   3   1  -9    0.15    0.11 
   2  -1  -9    1.80    0.20 
   2  -1  -9    1.71    0.23 
  -2  -1   9    1.86    0.21 
  -2   1   9    1.74    0.19 
   2   1  -9    2.00    0.20 
   1  -1  -9    8.17    0.43 
  -1  -1   9    7.84    0.40 
  -1  -1   9    7.48    0.42 
   1   1  -9    7.91    0.43 
  -1   1   9    8.09    0.39 
   1   1  -9    7.33    0.36 
   1   1  -9    7.53    0.42 
   0  -1   9    4.86    0.29 
   0  -1  -9    3.92    0.27 
   0  -1  -9    4.04    0.30 
   0  -1   9    4.10    0.29 
   0   1   9    4.11    0.27 
   0   1  -9    4.90    0.31 
   0   1  -9    4.36    0.29 
   0   1  -9    4.32    0.24 
   1  -1   9    8.75    0.42 
   1  -1   9    8.03    0.43 
  -1  -1  -9    7.90    0.44 
  -1  -1  -9    7.86    0.41 
  -1   1  -9    9.17    0.44 
   1   1   9    7.59    0.41 
  -1   1  -9    8.54    0.37 
  -1   1  -9    8.09    0.43 
   2  -1   9    2.68    0.24 
  -2  -1  -9    2.08    0.25 
  -2  -1  -9    2.23    0.24 
  -2   1  -9    2.88    0.25 
   2   1   9    2.37    0.23 
  -3  -1  -9    0.18    0.12 
  -3  -1  -9    0.27    0.14 
   3  -1   9    0.01    0.11 
  -3   1  -9    0.07    0.07 
   3   1   9    0.14    0.12 
  -4  -1  -9    1.88    0.25 
  -4   1  -9    1.74    0.12 
  -4   1  -9    1.65    0.15 
  -5  -1  -9    9.30    0.37 
  -5  -1  -9    9.39    0.38 
   5   1   9    9.44    0.39 
  -5   1  -9    9.61    0.34 
  -5   1  -9    9.54    0.41 
  -5   1  -9    8.85    0.36 
  -6  -1  -9    3.51    0.25 
  -6  -1  -9    3.12    0.21 
  -6   1  -9    3.89    0.24 
  -6   1  -9    4.06    0.24 
   6   1   9    3.53    0.27 
  -6   1  -9    3.97    0.17 
  -7  -1  -9    4.08    0.23 
  -7  -1  -9    4.30    0.24 
  -7  -1  -9    4.67    0.29 
  -7  -1  -9    4.24    0.26 
  -7   1  -9    4.88    0.22 
  -7   1  -9    4.34    0.27 
  -7   1  -9    4.88    0.26 
   7   1   9    4.06    0.26 
  -7   1  -9    4.46    0.28 
   7   1   9    3.92    0.32 
  -7   1  -9    4.93    0.24 
  -8  -1  -9    6.80    0.29 
  -8  -1  -9    6.81    0.34 
  -8  -1  -9    6.67    0.28 
  -8   1  -9    6.39    0.31 
   8   1   9    6.74    0.38 
   8   1   9    7.29    0.34 
  -8   1  -9    6.59    0.33 
  -8   1  -9    7.04    0.29 
  -8   1  -9    6.53    0.37 
  -9  -1  -9    4.33    0.22 
  -9  -1  -9    4.26    0.24 
  -9  -1  -9    4.50    0.25 
   9   1   9    5.07    0.25 
   9   1   9    4.83    0.30 
  -9   1  -9    4.72    0.24 
  -9   1  -9    4.90    0.26 
  -9   1  -9    4.55    0.21 
 -10  -1  -9   16.49    0.59 
 -10  -1  -9   16.79    0.54 
 -10  -1  -9   15.58    0.57 
 -10   1  -9   17.35    0.59 
 -10   1  -9   15.94    0.57 
  10   1   9   16.95    0.55 
 -10   1  -9   16.62    0.52 
 -10  -2   9    6.42    0.26 
 -10  -2   9    6.41    0.27 
 -10   2   9    6.10    0.23 
  10   2  -9    6.34    0.26 
 -10   2   9    6.12    0.27 
  -9  -2   9    0.32    0.11 
  -9  -2   9    0.24    0.12 
  -9  -2   9    0.44    0.10 
  -9  -2   9    0.30    0.09 
  -9  -2   9    0.36    0.09 
  -9   2   9    0.39    0.11 
  -9   2   9    0.37    0.08 
  -9   2   9    0.37    0.11 
   9   2  -9    0.47    0.14 
   9   2  -9    0.23    0.10 
  -8  -2   9    1.79    0.18 
  -8  -2   9    1.55    0.17 
  -8  -2   9    1.34    0.18 
  -8   2   9    1.92    0.17 
   8   2  -9    1.39    0.19 
  -8   2   9    1.85    0.20 
  -8   2   9    1.73    0.18 
   8   2  -9    1.78    0.15 
  -8   2   9    1.50    0.13 
   8   2  -9    1.70    0.16 
  -8   2   9    1.77    0.17 
  -7  -2   9   18.38    0.65 
  -7   2   9   17.66    0.67 
  -7   2   9   18.19    0.60 
  -7   2   9   17.83    0.60 
   7   2  -9   16.94    0.62 
  -7   2   9   17.77    0.62 
   7   2  -9   18.09    0.69 
  -7   2   9   17.21    0.71 
   7   2  -9   18.36    0.66 
   7   2  -9   18.20    0.62 
  -7   2   9   17.77    0.64 
  -6  -2   9    9.10    0.40 
   6   2  -9    9.19    0.40 
  -6   2   9    8.96    0.31 
   6   2  -9    9.09    0.37 
  -6   2   9    9.54    0.42 
  -6   2   9    9.44    0.38 
   6   2  -9    9.42    0.42 
  -6   2   9    9.08    0.39 
   5   2  -9    2.43    0.19 
   5   2  -9    2.01    0.15 
   5   2  -9    2.07    0.18 
  -5   2   9    2.09    0.17 
   5   2  -9    2.21    0.19 
  -5   2   9    1.87    0.12 
  -5   2   9    1.76    0.16 
  -5   2   9    1.63    0.15 
  -4   2   9    1.59    0.14 
  -4   2   9    1.65    0.15 
   4   2  -9    1.37    0.15 
   4   2  -9    1.28    0.12 
  -4   2   9    1.51    0.11 
  -3  -2   9  103.90    3.49 
   3  -2  -9   99.89    3.45 
  -3   2   9   99.06    3.28 
  -3   2   9  101.23    3.09 
   2  -2  -9   28.80    1.14 
   2  -2  -9   27.19    1.07 
  -2  -2   9   29.79    1.10 
  -2   2   9   26.71    0.89 
   2   2  -9   27.68    1.10 
  -1  -2   9   14.97    0.64 
  -1  -2   9   14.78    0.67 
   1  -2  -9   15.15    0.64 
   1  -2  -9   15.39    0.68 
   1   2  -9   14.93    0.65 
   0  -2   9   80.07    2.70 
   0  -2   9   78.64    2.69 
   0  -2   9   80.49    2.78 
   0  -2  -9   78.51    2.70 
   0  -2  -9   80.38    2.79 
   0   2   9   76.37    2.65 
   0   2  -9   81.82    2.67 
  -1  -2  -9    0.34    0.11 
   1  -2   9    0.38    0.11 
   1  -2   9    0.28    0.11 
  -1  -2  -9    0.37    0.14 
  -1   2  -9    0.33    0.11 
   1   2   9    0.38    0.11 
   2  -2   9   12.04    0.55 
  -2  -2  -9   11.50    0.56 
  -2  -2  -9   11.40    0.60 
   2   2   9   10.27    0.51 
  -3  -2  -9    6.91    0.44 
   3  -2   9    7.04    0.43 
   3   2   9    7.25    0.32 
  -3   2  -9    7.28    0.30 
  -3   2  -9    7.29    0.32 
  -4   2  -9    6.27    0.28 
   4   2   9    5.77    0.29 
  -4   2  -9    5.80    0.29 
  -4   2  -9    5.87    0.20 
   4   2   9    6.10    0.26 
  -5  -2  -9    2.62    0.20 
  -5   2  -9    2.58    0.19 
  -5   2  -9    2.51    0.18 
   5   2   9    2.20    0.19 
   5   2   9    2.22    0.17 
   5   2   9    2.25    0.18 
   5   2   9    2.37    0.20 
  -6  -2  -9    1.17    0.16 
   6   2   9    0.97    0.13 
   6   2   9    0.81    0.16 
  -6   2  -9    0.61    0.12 
  -6   2  -9    0.77    0.12 
  -7  -2  -9    5.22    0.28 
  -7  -2  -9    5.74    0.32 
  -7   2  -9    5.44    0.24 
  -7   2  -9    5.80    0.28 
  -7   2  -9    5.72    0.32 
   7   2   9    5.18    0.28 
   7   2   9    5.51    0.34 
  -7   2  -9    6.09    0.30 
   7   2   9    5.33    0.28 
  -8  -2  -9    0.36    0.12 
  -8  -2  -9    0.22    0.09 
  -8  -2  -9    0.16    0.10 
  -8   2  -9    0.03    0.11 
  -8   2  -9    0.20    0.07 
  -8   2  -9    0.03    0.10 
   8   2   9    0.15    0.11 
   8   2   9    0.25    0.10 
   8   2   9    0.22    0.14 
  -8   2  -9    0.17    0.09 
  -9  -2  -9    2.04    0.16 
  -9  -2  -9    1.97    0.18 
  -9   2  -9    2.11    0.17 
   9   2   9    2.13    0.21 
  -9   2  -9    1.90    0.13 
  -9   2  -9    1.44    0.19 
   9   2   9    2.33    0.18 
  -9   2  -9    2.22    0.18 
 -10  -2  -9    0.68    0.08 
 -10  -2  -9    0.62    0.10 
 -10  -2  -9    0.68    0.10 
 -10   2  -9    0.58    0.09 
  10   2   9    0.58    0.10 
 -10   2  -9    0.59    0.10 
 -10  -3   9    0.00    0.08 
 -10  -3   9    0.05    0.07 
 -10   3   9    0.10    0.08 
  10   3  -9    0.00    0.07 
  -9  -3   9    2.85    0.23 
  -9  -3   9    2.53    0.19 
   9   3  -9    2.43    0.18 
  -9   3   9    2.56    0.14 
   9   3  -9    2.75    0.22 
  -9   3   9    2.37    0.19 
  -8  -3   9    7.42    0.37 
  -8  -3   9    7.77    0.35 
  -8  -3   9    7.72    0.23 
  -8   3   9    8.15    0.33 
  -8   3   9    7.91    0.34 
   8   3  -9    8.30    0.33 
  -8   3   9    7.62    0.30 
  -8   3   9    8.15    0.38 
   8   3  -9    7.70    0.38 
   8   3  -9    6.98    0.40 
  -8   3   9    7.66    0.39 
  -7  -3   9    0.40    0.14 
  -7   3   9    0.48    0.12 
   7   3  -9    0.43    0.15 
   7   3  -9    0.32    0.10 
  -7   3   9    0.49    0.12 
  -7   3   9    0.38    0.12 
   7   3  -9    0.48    0.08 
  -7   3   9    0.46    0.12 
  -7   3   9    0.36    0.08 
   7   3  -9    0.35    0.13 
   7   3  -9    0.53    0.11 
   6   3  -9    3.57    0.19 
   6   3  -9    3.52    0.26 
  -6   3   9    5.07    0.25 
   6   3  -9    3.97    0.26 
  -6   3   9    4.33    0.25 
  -6   3   9    4.03    0.25 
  -5   3   9   30.69    1.11 
   5   3  -9   32.60    1.07 
   5   3  -9   31.70    0.99 
  -5   3   9   31.11    0.97 
   5   3  -9   33.00    1.13 
  -5   3   9   30.34    1.05 
   5   3  -9   31.92    1.00 
   4   3  -9   34.81    1.06 
  -4   3   9   32.65    1.10 
  -4   3   9   32.60    1.16 
   4   3  -9   35.24    1.18 
   3   3  -9   26.15    0.84 
   3   3  -9   26.92    0.99 
  -3   3   9   27.29    0.94 
  -3   3   9   27.78    0.89 
  -2  -3   9    7.43    0.42 
   2  -3  -9    6.64    0.40 
  -2   3   9    7.14    0.29 
   2   3  -9    7.23    0.31 
  -2   3   9    7.44    0.30 
  -1  -3   9   22.47    0.87 
   1  -3  -9   22.07    0.87 
   1  -3  -9   22.68    0.92 
  -1   3   9   21.70    0.72 
  -1   3   9   21.86    0.75 
   1   3  -9   21.26    0.79 
   0  -3  -9   11.50    0.54 
   0  -3   9   12.18    0.53 
   0  -3  -9   12.54    0.59 
   0   3  -9   11.71    0.45 
   0   3   9   11.36    0.42 
  -1  -3  -9   67.08    2.41 
  -1  -3  -9   66.55    2.32 
   1  -3   9   67.56    2.29 
  -1   3  -9   65.17    2.27 
   1   3   9   66.12    2.18 
   2  -3   9    1.68    0.20 
  -2  -3  -9    1.65    0.22 
   2   3   9    1.51    0.14 
  -2   3  -9    1.64    0.12 
  -3   3  -9   11.90    0.47 
   3   3   9   11.70    0.41 
   3   3   9   11.68    0.47 
  -3   3  -9   12.19    0.45 
   4   3   9    2.32    0.18 
   4   3   9    2.12    0.14 
   4   3   9    2.35    0.15 
  -4   3  -9    1.93    0.17 
  -4   3  -9    1.75    0.17 
  -4   3  -9    1.81    0.15 
  -4   3  -9    1.61    0.14 
   5   3   9   51.09    1.67 
   5   3   9   51.51    1.57 
  -5   3  -9   52.88    1.52 
   5   3   9   51.69    1.79 
   5   3   9   52.31    1.64 
  -5   3  -9   54.12    1.77 
  -6  -3  -9   50.68    1.50 
   6   3   9   50.23    1.59 
   6   3   9   48.31    1.55 
  -6   3  -9   47.21    1.70 
  -6   3  -9   48.95    1.59 
  -6   3  -9   47.02    1.67 
   6   3   9   50.94    1.51 
  -7  -3  -9    8.82    0.41 
   7   3   9    8.96    0.36 
  -7   3  -9    9.50    0.42 
   7   3   9    8.69    0.42 
  -7   3  -9    8.59    0.32 
   7   3   9    8.83    0.43 
  -7   3  -9    9.01    0.46 
  -7   3  -9    9.33    0.38 
   7   3   9    8.67    0.37 
  -7   3  -9    8.99    0.39 
  -8  -3  -9    1.12    0.15 
   8   3   9    0.89    0.17 
   8   3   9    0.80    0.13 
  -8   3  -9    1.17    0.15 
   8   3   9    0.87    0.09 
  -8   3  -9    1.13    0.19 
  -8   3  -9    0.98    0.09 
  -8   3  -9    0.99    0.13 
  -8   3  -9    1.15    0.15 
  -9  -3  -9    0.06    0.09 
  -9  -3  -9    0.17    0.08 
  -9   3  -9    0.01    0.09 
  -9   3  -9    0.18    0.09 
   9   3   9    0.07    0.09 
   9   3   9    0.15    0.12 
 -10  -3  -9    0.01    0.07 
 -10  -3  -9    0.07    0.06 
 -10  -3  -9    0.04    0.07 
  10   3   9    0.11    0.07 
 -10   3  -9    0.14    0.07 
 -10   3  -9    0.18    0.07 
 -10  -4   9    1.58    0.13 
  10   4  -9    1.53    0.11 
 -10   4   9    1.80    0.13 
  -9  -4   9    0.10    0.10 
  -9   4   9    0.04    0.09 
   9   4  -9    0.08    0.10 
   9   4  -9    0.12    0.08 
  -8   4   9    4.87    0.26 
  -8   4   9    5.16    0.30 
   8   4  -9    5.18    0.24 
   8   4  -9    5.06    0.32 
   8   4  -9    4.87    0.24 
  -8   4   9    4.92    0.20 
   8   4  -9    5.51    0.30 
   7   4  -9    0.26    0.12 
   7   4  -9    0.17    0.08 
  -7   4   9   -0.03    0.07 
  -7   4   9   -0.03    0.10 
   7   4  -9    0.13    0.09 
  -7   4   9    0.09    0.10 
  -7   4   9    0.17    0.10 
   7   4  -9    0.07    0.12 
   7   4  -9    0.25    0.10 
   6   4  -9   12.00    0.45 
   6   4  -9   11.75    0.48 
  -6   4   9   12.55    0.42 
  -6   4   9   13.35    0.52 
  -6   4   9   12.96    0.52 
   6   4  -9   11.84    0.53 
   5   4  -9    2.72    0.22 
   5   4  -9    3.20    0.22 
  -5   4   9    3.11    0.23 
  -5   4   9    3.25    0.21 
   5   4  -9    3.46    0.24 
  -5   4   9    2.94    0.21 
   4   4  -9   29.56    0.98 
  -4   4   9   28.90    0.97 
  -4   4   9   27.36    1.05 
   4   4  -9   29.54    0.90 
  -4   4   9   29.73    1.01 
   4   4  -9   28.40    1.07 
   3   4  -9    4.92    0.25 
  -3   4   9    4.82    0.25 
  -3   4   9    5.04    0.25 
  -3   4   9    4.98    0.24 
  -2  -4   9    8.98    0.49 
   2  -4  -9    8.91    0.48 
   2   4  -9    9.14    0.37 
  -2   4   9    8.52    0.34 
  -2   4   9    8.44    0.34 
  -1  -4   9   40.62    1.44 
   1  -4  -9   39.06    1.44 
  -1   4   9   38.76    1.31 
   1   4  -9   40.21    1.37 
  -1   4   9   37.44    1.24 
   0  -4  -9   12.38    0.57 
   0  -4   9   12.39    0.54 
   0   4   9   12.20    0.45 
   0   4   9   12.24    0.44 
   0   4  -9   12.16    0.46 
  -1  -4  -9   32.52    1.27 
  -1   4  -9   32.01    1.15 
   1   4   9   33.95    1.11 
  -2   4  -9    3.81    0.18 
   2   4   9    3.75    0.20 
  -2   4  -9    3.54    0.17 
  -3   4  -9   15.72    0.58 
   3   4   9   14.51    0.48 
  -3   4  -9   15.36    0.59 
  -3   4  -9   15.53    0.55 
  -3   4  -9   15.61    0.57 
   3   4   9   14.38    0.57 
  -4   4  -9   60.24    2.01 
   4   4   9   57.41    1.83 
  -4   4  -9   58.57    1.96 
   4   4   9   57.58    1.71 
   4   4   9   55.75    1.77 
  -4   4  -9   57.87    1.93 
   4   4   9   58.33    1.96 
   5   4   9    1.85    0.18 
   5   4   9    1.97    0.19 
   5   4   9    2.13    0.20 
   5   4   9    1.85    0.11 
  -5   4  -9    1.88    0.17 
  -5   4  -9    1.79    0.20 
  -5   4  -9    1.41    0.15 
   6   4   9   10.83    0.41 
   6   4   9   10.11    0.45 
  -6   4  -9   10.84    0.50 
   6   4   9   10.80    0.48 
   6   4   9    9.79    0.35 
  -6   4  -9   10.80    0.46 
   6   4   9    9.88    0.49 
  -6   4  -9   11.08    0.45 
  -6   4  -9   11.16    0.42 
   7   4   9    1.09    0.14 
  -7   4  -9    1.56    0.17 
  -7   4  -9    1.58    0.21 
   7   4   9    1.37    0.18 
   7   4   9    1.16    0.18 
  -7   4  -9    1.69    0.16 
  -7   4  -9    1.33    0.16 
  -7   4  -9    1.66    0.15 
  -8   4  -9   -0.02    0.13 
   8   4   9    0.18    0.12 
  -8   4  -9    0.05    0.09 
  -8   4  -9   -0.06    0.09 
  -8   4  -9   -0.06    0.09 
   8   4   9    0.08    0.09 
  -9  -4  -9    3.81    0.22 
   9   4   9    3.63    0.24 
   9   4   9    3.97    0.20 
  -9   4  -9    3.75    0.16 
  -9   4  -9    3.76    0.20 
  -9   4  -9    3.92    0.21 
 -10  -4  -9    2.33    0.14 
 -10   4  -9    1.95    0.13 
 -10  -5   9    0.77    0.10 
 -10   5   9    0.87    0.09 
  -9  -5   9    0.09    0.09 
  -9   5   9    0.12    0.05 
   9   5  -9    0.07    0.06 
  -9   5   9    0.15    0.08 
  -8   5   9   12.63    0.50 
  -8   5   9   11.72    0.40 
   8   5  -9   12.87    0.54 
   8   5  -9   12.60    0.42 
  -8   5   9   12.36    0.47 
   8   5  -9   12.53    0.42 
   8   5  -9   11.86    0.43 
   8   5  -9   12.08    0.45 
   7   5  -9    0.47    0.12 
   7   5  -9    0.51    0.15 
   7   5  -9    0.58    0.09 
   7   5  -9    0.45    0.10 
  -7   5   9    0.24    0.12 
   7   5  -9    0.54    0.10 
  -7   5   9    0.54    0.12 
  -7   5   9    0.53    0.11 
  -7   5   9    0.49    0.12 
  -7   5   9    0.53    0.12 
  -6   5   9   21.15    0.76 
  -6   5   9   22.73    0.82 
   6   5  -9   21.68    0.69 
  -6   5   9   23.41    0.81 
   6   5  -9   21.97    0.81 
   6   5  -9   22.28    0.68 
  -6   5   9   20.96    0.84 
   6   5  -9   20.33    0.72 
   6   5  -9   21.65    0.71 
  -6   5   9   21.67    0.71 
  -5   5   9    1.43    0.17 
  -5   5   9    1.13    0.14 
  -5   5   9    1.48    0.16 
   5   5  -9    1.02    0.15 
   5   5  -9    1.29    0.14 
   5   5  -9    1.42    0.18 
   4   5  -9    0.82    0.12 
   4   5  -9    0.97    0.15 
  -4   5   9    0.81    0.12 
  -4   5   9    0.75    0.12 
   4   5  -9    0.88    0.13 
  -4   5   9    0.85    0.11 
  -3   5   9   16.23    0.59 
   3   5  -9   16.22    0.62 
  -3   5   9   15.81    0.61 
  -3   5   9   16.13    0.58 
   3   5  -9   15.99    0.59 
   3   5  -9   16.04    0.63 
  -2   5   9    2.03    0.15 
  -2   5   9    1.89    0.13 
   2   5  -9    1.36    0.13 
   2   5  -9    1.49    0.13 
  -2   5   9    1.90    0.13 
   1   5  -9    6.40    0.27 
  -1   5   9    6.30    0.27 
   1   5  -9    6.80    0.28 
  -1   5   9    6.52    0.28 
  -1   5   9    6.67    0.29 
   0   5  -9    5.75    0.23 
   0   5   9    5.19    0.25 
   0   5  -9    5.44    0.22 
   0   5   9    5.39    0.24 
   0   5   9    5.42    0.26 
  -1   5  -9    4.74    0.18 
  -1   5  -9    4.37    0.25 
   1   5   9    4.43    0.22 
  -1   5  -9    4.62    0.20 
   1   5   9    4.32    0.23 
  -2   5  -9    5.22    0.27 
  -2   5  -9    5.10    0.22 
  -2   5  -9    4.78    0.21 
  -2   5  -9    4.87    0.20 
  -2   5  -9    5.16    0.20 
   2   5   9    4.44    0.26 
   2   5   9    4.79    0.24 
  -3   5  -9   34.77    1.19 
   3   5   9   35.84    1.17 
  -3   5  -9   35.53    1.25 
  -3   5  -9   35.69    1.25 
  -3   5  -9   35.20    1.22 
   3   5   9   35.42    1.07 
   3   5   9   35.99    1.23 
   4   5   9    1.14    0.15 
   4   5   9    1.08    0.16 
  -4   5  -9    1.18    0.16 
  -4   5  -9    0.82    0.10 
  -4   5  -9    1.11    0.11 
   4   5   9    1.06    0.14 
   5   5   9    3.82    0.27 
  -5   5  -9    4.29    0.23 
  -5   5  -9    4.54    0.23 
   5   5   9    3.96    0.22 
   5   5   9    3.94    0.28 
   5   5   9    3.90    0.28 
  -5   5  -9    4.34    0.29 
  -5   5  -9    4.69    0.23 
  -6   5  -9    7.38    0.33 
  -6   5  -9    8.00    0.35 
   6   5   9    7.18    0.40 
   6   5   9    7.54    0.32 
  -6   5  -9    7.65    0.33 
   6   5   9    7.22    0.36 
   6   5   9    7.49    0.40 
  -6   5  -9    8.05    0.35 
  -6   5  -9    7.71    0.41 
   6   5   9    7.32    0.30 
  -7   5  -9    4.81    0.33 
  -7   5  -9    5.39    0.27 
  -7   5  -9    5.30    0.27 
  -7   5  -9    5.12    0.24 
  -7   5  -9    4.78    0.25 
   7   5   9    4.40    0.29 
   7   5   9    4.25    0.23 
   7   5   9    4.00    0.29 
   7   5   9    4.74    0.25 
   7   5   9    4.36    0.31 
  -8   5  -9    0.85    0.12 
  -8   5  -9    0.90    0.12 
   8   5   9    0.83    0.14 
  -8   5  -9    1.08    0.08 
   8   5   9    0.93    0.11 
   8   5   9    0.90    0.15 
  -8   5  -9    0.98    0.17 
  -9  -5  -9    0.05    0.09 
  -9   5  -9    0.04    0.07 
  -9   5  -9    0.11    0.08 
  -9   5  -9    0.05    0.04 
   9   5   9    0.11    0.07 
  -9  -6   9    0.03    0.08 
  -9   6   9   -0.06    0.08 
   8   6  -9    0.61    0.08 
  -8   6   9    0.51    0.10 
   8   6  -9    0.50    0.09 
  -8   6   9    0.54    0.06 
   8   6  -9    0.54    0.08 
   8   6  -9    0.44    0.14 
  -7   6   9    3.78    0.23 
  -7   6   9    3.96    0.22 
  -7   6   9    3.49    0.20 
  -7   6   9    3.78    0.16 
   7   6  -9    3.68    0.18 
   7   6  -9    3.55    0.20 
   7   6  -9    3.42    0.18 
  -7   6   9    3.80    0.18 
   7   6  -9    3.76    0.29 
   6   6  -9    0.26    0.07 
   6   6  -9   -0.01    0.09 
  -6   6   9    0.06    0.08 
   6   6  -9    0.14    0.11 
  -6   6   9    0.09    0.06 
  -6   6   9    0.07    0.11 
   6   6  -9    0.26    0.10 
  -6   6   9    0.17    0.07 
  -6   6   9    0.16    0.08 
  -6   6   9    0.14    0.09 
   6   6  -9    0.24    0.07 
   6   6  -9    0.17    0.13 
   5   6  -9    8.10    0.33 
   5   6  -9    7.96    0.40 
  -5   6   9    7.78    0.31 
  -5   6   9    7.37    0.26 
   5   6  -9    7.55    0.28 
  -5   6   9    7.42    0.33 
   5   6  -9    7.26    0.28 
   5   6  -9    7.58    0.38 
   5   6  -9    7.59    0.38 
  -5   6   9    7.08    0.35 
   5   6  -9    7.84    0.31 
  -5   6   9    7.16    0.33 
  -5   6   9    7.53    0.34 
  -5   6   9    7.60    0.37 
   4   6  -9    0.59    0.11 
   4   6  -9    0.54    0.11 
   4   6  -9    0.47    0.13 
   3   6  -9    2.44    0.17 
  -3   6   9    2.46    0.16 
  -3   6   9    2.40    0.15 
   3   6  -9    2.45    0.16 
  -3   6   9    2.40    0.19 
   3   6  -9    2.81    0.22 
   2   6  -9    1.44    0.13 
  -2   6   9    1.97    0.13 
  -2   6   9    2.05    0.12 
  -2   6   9    2.12    0.17 
   2   6  -9    1.20    0.12 
  -1   6   9   -0.04    0.05 
  -1   6   9    0.02    0.07 
  -1   6   9   -0.01    0.05 
   1   6  -9   -0.04    0.08 
   1   6  -9    0.01    0.05 
   0   6   9    6.48    0.27 
   0   6  -9    5.50    0.30 
   0   6   9    6.27    0.27 
   0   6   9    5.66    0.28 
   0   6  -9    5.99    0.24 
   1   6   9    7.72    0.32 
  -1   6  -9    7.04    0.28 
  -1   6  -9    6.73    0.35 
   1   6   9    7.80    0.32 
  -2   6  -9   15.57    0.62 
  -2   6  -9   15.23    0.56 
   2   6   9   16.03    0.61 
   2   6   9   15.47    0.58 
   2   6   9   15.54    0.59 
   3   6   9    1.10    0.14 
  -3   6  -9    1.03    0.09 
   3   6   9    1.32    0.17 
   3   6   9    1.00    0.13 
  -3   6  -9    1.11    0.16 
   3   6   9    1.41    0.13 
  -4   6  -9    3.95    0.18 
   4   6   9    4.40    0.28 
   4   6   9    4.39    0.28 
  -4   6  -9    3.78    0.28 
   4   6   9    4.07    0.26 
  -4   6  -9    3.85    0.19 
  -4   6  -9    3.97    0.22 
   5   6   9   10.66    0.48 
  -5   6  -9   10.34    0.41 
  -5   6  -9   10.19    0.41 
  -5   6  -9   10.00    0.49 
  -5   6  -9   10.42    0.43 
   5   6   9    9.93    0.47 
   5   6   9   10.37    0.38 
   5   6   9   10.13    0.37 
  -6   6  -9    5.30    0.34 
  -6   6  -9    5.46    0.28 
  -6   6  -9    5.26    0.26 
   6   6   9    5.44    0.25 
  -6   6  -9    5.18    0.26 
   6   6   9    5.35    0.33 
   6   6   9    5.43    0.24 
   6   6   9    5.16    0.33 
  -7   6  -9    4.12    0.23 
  -7   6  -9    4.74    0.25 
  -7   6  -9    4.24    0.16 
   7   6   9    4.49    0.21 
   7   6   9    4.32    0.21 
   7   6   9    4.51    0.29 
  -7   6  -9    4.35    0.31 
  -8   6  -9    0.39    0.09 
  -8   6  -9    0.39    0.09 
   8   6   9    0.48    0.08 
   8   6   9    0.33    0.11 
   8   6   9    0.45    0.08 
  -8   6  -9    0.42    0.04 
  -9  -6  -9    0.02    0.08 
   9   6   9   -0.04    0.05 
  -9   6  -9   -0.01    0.06 
  -9   6  -9    0.05    0.06 
  -9  -7   9    0.38    0.08 
   8   7  -9    6.41    0.24 
  -8   7   9    6.00    0.26 
   7   7  -9    1.79    0.14 
  -7   7   9    1.74    0.15 
   7   7  -9    1.65    0.12 
   7   7  -9    1.83    0.21 
   7   7  -9    1.92    0.16 
  -6   7   9   10.67    0.44 
   6   7  -9   11.78    0.38 
  -6   7   9   11.07    0.44 
   6   7  -9   11.75    0.47 
   6   7  -9   11.47    0.40 
   6   7  -9   11.70    0.51 
  -6   7   9   10.70    0.48 
   6   7  -9   11.50    0.51 
  -6   7   9   10.64    0.40 
   5   7  -9    3.44    0.17 
  -5   7   9    3.27    0.22 
  -5   7   9    3.72    0.21 
  -5   7   9    3.62    0.20 
   5   7  -9    3.50    0.24 
   5   7  -9    3.51    0.28 
   5   7  -9    3.62    0.20 
  -5   7   9    3.75    0.25 
   5   7  -9    3.55    0.22 
   5   7  -9    3.33    0.21 
  -4   7   9    3.85    0.21 
   4   7  -9    3.52    0.20 
  -4   7   9    3.77    0.21 
   4   7  -9    3.69    0.23 
   4   7  -9    3.84    0.23 
  -4   7   9    4.25    0.26 
   4   7  -9    3.74    0.20 
   4   7  -9    3.85    0.17 
   4   7  -9    3.72    0.28 
   3   7  -9    0.00    0.05 
   3   7  -9    0.09    0.07 
   3   7  -9    0.18    0.11 
  -3   7   9    0.01    0.06 
   3   7  -9    0.08    0.05 
  -3   7   9   -0.06    0.09 
   2   7  -9    8.31    0.34 
  -2   7   9    8.07    0.37 
  -2   7   9    8.36    0.33 
  -2   7   9    8.54    0.34 
   1   7  -9    0.01    0.04 
  -1   7   9   -0.02    0.05 
   1   7  -9   -0.06    0.09 
   1   7  -9    0.03    0.07 
  -1   7   9    0.02    0.08 
   0   7  -9    0.42    0.12 
   0   7   9    0.39    0.10 
   0   7  -9    0.46    0.09 
   0   7   9    0.27    0.07 
  -1   7  -9    0.23    0.09 
   1   7   9    0.06    0.06 
   1   7   9   -0.02    0.09 
   1   7   9    0.04    0.07 
  -1   7  -9    0.19    0.11 
  -2   7  -9    2.55    0.23 
   2   7   9    2.62    0.18 
   2   7   9    2.77    0.23 
   2   7   9    2.95    0.18 
  -2   7  -9    2.69    0.12 
   2   7   9    2.80    0.19 
   3   7   9    1.57    0.16 
  -3   7  -9    1.09    0.07 
   3   7   9    1.52    0.16 
  -3   7  -9    1.52    0.14 
   3   7   9    1.53    0.14 
   3   7   9    1.43    0.18 
  -3   7  -9    1.05    0.17 
  -4   7  -9    4.17    0.23 
   4   7   9    3.91    0.25 
   4   7   9    4.61    0.27 
   4   7   9    4.14    0.21 
  -4   7  -9    3.99    0.29 
   4   7   9    3.74    0.29 
  -4   7  -9    4.23    0.24 
   4   7   9    4.43    0.20 
  -4   7  -9    4.16    0.17 
  -4   7  -9    3.64    0.22 
  -5   7  -9    6.49    0.37 
  -5   7  -9    5.93    0.23 
  -5   7  -9    5.65    0.29 
   5   7   9    6.04    0.35 
  -5   7  -9    6.16    0.30 
   5   7   9    6.34    0.35 
  -5   7  -9    5.76    0.28 
   5   7   9    6.73    0.26 
   5   7   9    6.03    0.33 
   5   7   9    6.40    0.25 
   6   7   9    5.31    0.31 
  -6   7  -9    4.63    0.26 
  -6   7  -9    4.75    0.20 
  -6   7  -9    4.89    0.33 
  -6   7  -9    4.36    0.25 
   6   7   9    5.29    0.23 
   6   7   9    5.08    0.32 
   6   7   9    5.09    0.30 
  -7   7  -9    1.93    0.16 
  -7   7  -9    1.75    0.20 
   7   7   9    1.79    0.14 
   7   7   9    2.09    0.19 
  -7   7  -9    1.87    0.16 
  -7   7  -9    2.12    0.11 
  -8   7  -9    9.18    0.31 
  -8   7  -9    9.39    0.36 
  -8   7  -9    9.38    0.35 
   8   7   9    9.50    0.31 
  -8   7  -9    9.28    0.31 
   8   8  -9    0.29    0.07 
  -8   8   9    0.22    0.07 
   7   8  -9    0.92    0.10 
   7   8  -9    0.78    0.16 
  -7   8   9    0.64    0.10 
  -7   8   9    0.84    0.07 
  -6   8   9    0.43    0.09 
  -6   8   9    0.37    0.10 
   6   8  -9    0.61    0.10 
   6   8  -9    0.60    0.15 
  -6   8   9    0.40    0.06 
  -5   8   9    1.51    0.14 
  -5   8   9    1.49    0.14 
   5   8  -9    1.43    0.19 
   5   8  -9    1.60    0.15 
   5   8  -9    1.52    0.13 
   5   8  -9    1.53    0.14 
   4   8  -9    3.25    0.19 
   4   8  -9    3.01    0.20 
  -4   8   9    3.41    0.20 
   4   8  -9    2.89    0.19 
   4   8  -9    3.23    0.27 
  -3   8   9   56.28    1.70 
   3   8  -9   56.19    1.80 
   3   8  -9   54.03    1.60 
   3   8  -9   57.37    1.93 
  -3   8   9   55.29    1.76 
  -2   8   9    4.28    0.23 
   2   8  -9    3.65    0.22 
  -2   8   9    4.41    0.22 
   2   8  -9    3.76    0.21 
   1   8  -9    0.78    0.12 
   1   8  -9    0.64    0.11 
  -1   8   9    0.62    0.12 
   0   8  -9    1.35    0.14 
   0   8   9    1.48    0.15 
   0   8  -9    1.35    0.14 
   0   8  -9    1.26    0.13 
   0   8  -9    1.20    0.18 
  -1   8  -9    0.37    0.13 
  -1   8  -9    0.39    0.09 
   1   8   9    0.42    0.06 
  -1   8  -9    0.43    0.10 
   1   8   9    0.34    0.10 
   1   8   9    0.33    0.08 
  -1   8  -9    0.52    0.10 
  -2   8  -9    9.92    0.41 
  -2   8  -9   10.41    0.49 
  -2   8  -9   10.09    0.40 
   2   8   9   10.54    0.41 
   2   8   9   10.12    0.36 
   2   8   9    9.55    0.37 
   2   8   9   10.15    0.33 
  -2   8  -9   10.13    0.40 
   2   8   9   10.08    0.41 
   3   8   9    7.50    0.35 
   3   8   9    7.18    0.38 
  -3   8  -9    7.44    0.33 
   3   8   9    7.27    0.30 
   3   8   9    7.24    0.27 
  -3   8  -9    7.72    0.32 
   3   8   9    7.48    0.33 
   3   8   9    7.48    0.29 
  -3   8  -9    7.48    0.41 
  -3   8  -9    7.28    0.34 
   4   8   9   19.29    0.60 
  -4   8  -9   20.17    0.79 
  -4   8  -9   19.83    0.71 
   4   8   9   18.88    0.73 
  -4   8  -9   18.81    0.67 
  -4   8  -9   20.00    0.69 
   4   8   9   18.52    0.73 
   4   8   9   19.16    0.60 
   4   8   9   18.30    0.70 
   5   8   9    9.55    0.33 
  -5   8  -9   10.11    0.48 
  -5   8  -9    9.96    0.41 
  -5   8  -9    9.26    0.38 
   5   8   9    9.59    0.45 
   5   8   9    8.85    0.42 
   5   8   9    9.86    0.39 
   5   8   9    9.52    0.34 
  -5   8  -9    9.40    0.38 
   6   8   9    0.48    0.13 
  -6   8  -9    0.49    0.13 
  -6   8  -9    0.43    0.09 
   6   8   9    0.46    0.08 
  -6   8  -9    0.40    0.09 
   6   8   9    0.40    0.08 
  -6   8  -9    0.43    0.10 
   7   8   9    1.06    0.09 
  -7   8  -9    1.12    0.11 
  -7   8  -9    1.06    0.11 
   8   8   9    2.94    0.13 
  -8   8  -9    3.24    0.16 
   7   9  -9    0.03    0.06 
  -7   9   9    0.04    0.06 
  -6   9   9    0.50    0.09 
   6   9  -9    0.85    0.10 
   5   9  -9   -0.09    0.07 
   5   9  -9    0.10    0.08 
  -5   9   9   -0.03    0.07 
   4   9  -9    3.79    0.22 
   4   9  -9    3.73    0.20 
  -4   9   9    4.17    0.21 
   3   9  -9    0.22    0.09 
  -3   9   9    0.14    0.08 
   3   9  -9    0.25    0.10 
   2   9  -9    1.41    0.14 
  -2   9   9    1.10    0.12 
  -2   9   9    0.96    0.13 
  -1   9   9    1.99    0.19 
   1   9  -9    2.16    0.17 
  -1   9   9    2.13    0.15 
  -1   9   9    2.64    0.17 
   0   9   9    2.00    0.18 
   0   9   9    1.45    0.13 
   0   9  -9    2.00    0.17 
   0   9  -9    1.74    0.16 
   0   9  -9    1.96    0.22 
   0   9  -9    1.91    0.16 
   0   9   9    1.92    0.16 
  -1   9  -9   49.13    1.58 
   1   9   9   49.01    1.41 
  -1   9  -9   49.26    1.71 
   1   9   9   49.01    1.59 
   1   9   9   48.40    1.49 
  -1   9  -9   48.59    1.57 
  -1   9  -9   48.48    1.64 
  -1   9  -9   47.96    1.59 
  -2   9  -9    1.10    0.18 
   2   9   9    0.74    0.12 
   2   9   9    0.85    0.08 
  -2   9  -9    0.74    0.11 
  -2   9  -9    0.82    0.12 
   2   9   9    0.78    0.11 
   2   9   9    1.07    0.12 
  -2   9  -9    0.83    0.12 
  -3   9  -9    3.50    0.22 
   3   9   9    3.51    0.20 
  -3   9  -9    3.11    0.20 
  -3   9  -9    3.40    0.21 
  -3   9  -9    3.70    0.29 
   3   9   9    3.45    0.22 
   3   9   9    3.65    0.20 
   3   9   9    3.46    0.15 
   4   9   9   11.09    0.37 
   4   9   9   11.20    0.49 
  -4   9  -9   11.91    0.54 
   4   9   9   11.55    0.40 
  -4   9  -9   11.90    0.45 
  -4   9  -9   11.28    0.44 
  -4   9  -9   12.16    0.46 
  -5   9  -9    0.59    0.14 
  -5   9  -9    0.53    0.10 
   5   9   9    0.68    0.09 
   5   9   9    0.62    0.13 
  -5   9  -9    0.74    0.10 
   5   9   9    0.59    0.07 
  -5   9  -9    0.60    0.10 
   6   9   9    1.08    0.08 
  -6   9  -9    1.11    0.11 
  -6   9  -9    0.97    0.11 
  -6   9  -9    0.91    0.10 
   6   9   9    1.02    0.10 
  -7   9  -9    0.28    0.07 
   7   9   9    0.14    0.04 
  -7   9  -9    0.24    0.07 
   6  10  -9    3.12    0.15 
  -5  10   9    3.21    0.15 
   5  10  -9    2.84    0.16 
   5  10  -9    2.74    0.15 
  -4  10   9    1.39    0.12 
   4  10  -9    0.98    0.11 
   4  10  -9    0.95    0.11 
   3  10  -9    6.39    0.28 
   3  10  -9    6.09    0.25 
  -3  10   9    5.97    0.26 
  -2  10   9    6.44    0.28 
  -2  10   9    6.20    0.26 
   2  10  -9    5.12    0.27 
  -1  10   9    3.35    0.19 
  -1  10   9    2.86    0.17 
   1  10  -9    3.24    0.20 
  -1  10   9    2.92    0.20 
   0  10   9    0.14    0.09 
   0  10   9    0.07    0.08 
   0  10   9    0.04    0.07 
   0  10  -9    0.04    0.08 
   1  10   9    0.76    0.13 
   1  10   9    0.98    0.11 
  -1  10  -9    1.59    0.14 
  -1  10  -9    1.35    0.14 
   1  10   9    0.98    0.12 
  -1  10  -9    1.60    0.14 
  -1  10  -9    1.31    0.19 
  -2  10  -9    1.73    0.16 
  -2  10  -9    1.70    0.16 
   2  10   9    1.61    0.15 
   2  10   9    1.81    0.15 
   2  10   9    1.77    0.15 
  -2  10  -9    1.74    0.20 
  -2  10  -9    1.80    0.16 
  -3  10  -9    2.85    0.19 
  -3  10  -9    3.16    0.25 
  -3  10  -9    3.16    0.19 
   3  10   9    2.55    0.17 
   3  10   9    2.68    0.19 
  -3  10  -9    3.34    0.18 
   3  10   9    2.80    0.17 
  -4  10  -9    1.59    0.14 
   4  10   9    2.04    0.14 
  -4  10  -9    1.66    0.15 
  -4  10  -9    1.63    0.14 
  -5  10  -9    4.15    0.20 
  -5  10  -9    4.24    0.21 
  -5  10  -9    4.18    0.20 
   5  10   9    5.12    0.19 
  -6  10  -9    1.38    0.11 
  -6  10  -9    1.19    0.11 
   6  10   9    1.48    0.10 
   5  11  -9    0.65    0.07 
   4  11  -9    2.31    0.13 
  -4  11   9    2.33    0.13 
   4  11  -9    2.31    0.14 
   3  11  -9    1.06    0.11 
  -3  11   9    1.07    0.10 
  -2  11   9    3.18    0.18 
   2  11  -9    3.56    0.19 
  -2  11   9    3.40    0.17 
   1  11  -9    1.76    0.15 
  -1  11   9    1.73    0.15 
  -1  11   9    1.95    0.14 
   0  11   9    4.94    0.20 
   0  11   9    4.62    0.24 
   0  11   9    4.70    0.22 
   0  11  -9    4.66    0.22 
   1  11   9    2.47    0.18 
   1  11   9    2.49    0.15 
  -1  11  -9    2.60    0.16 
   1  11   9    2.29    0.16 
   2  11   9    0.10    0.08 
   2  11   9    0.04    0.07 
   2  11   9   -0.05    0.08 
  -3  11  -9    0.11    0.07 
   3  11   9    0.00    0.07 
   3  11   9    0.07    0.07 
  -4  11  -9    0.86    0.09 
   4  11   9    0.78    0.08 
  -4  11  -9    0.92    0.10 
  -5  11  -9    3.66    0.17 
   5  11   9    3.57    0.15 
   2  12  -9   10.92    0.38 
  -1  12   9    0.50    0.08 
   1  12  -9    0.26    0.07 
   0  12  -9    0.20    0.07 
   0  12   9    0.25    0.07 
   1  12   9    0.32    0.07 
   2  12   9    0.16    0.06 
   3  12   9    0.77    0.07 
 -10   0  10    4.30    0.19 
  -9   0  10   14.01    0.51 
   9   0 -10   13.98    0.55 
   9   0 -10   13.26    0.51 
  -9   0  10   13.08    0.47 
  -9   0  10   13.22    0.50 
  -8   0  10    8.54    0.39 
   8   0 -10    8.79    0.39 
  -8   0  10    8.82    0.35 
   8   0 -10    8.85    0.43 
  -8   0  10    8.37    0.35 
  -8   0  10    9.21    0.39 
  -8   0  10    9.02    0.34 
   7   0 -10   16.55    0.61 
  -7   0  10   16.03    0.57 
  -7   0  10   16.03    0.58 
  -7   0  10   15.27    0.55 
  -6   0  10    8.53    0.37 
  -6   0  10    8.42    0.34 
   6   0 -10    7.87    0.38 
  -5   0  10    0.34    0.09 
   5   0 -10    0.57    0.13 
  -5   0  10    0.37    0.09 
  -5   0  10    0.30    0.11 
  -4   0  10   17.50    0.60 
  -4   0  10   17.94    0.66 
  -3   0  10    9.08    0.33 
  -3   0  10    8.78    0.49 
   3   0 -10    8.86    0.47 
  -2   0  10    7.00    0.40 
   2   0 -10    6.69    0.43 
   2   0 -10    6.99    0.39 
  -1   0  10   52.56    1.85 
   1   0 -10   53.61    1.92 
   1   0 -10   51.43    1.84 
   0   0 -10   46.13    1.70 
   0   0 -10   49.25    1.75 
   0   0  10   47.64    1.69 
   1   0  10   62.48    2.19 
  -1   0 -10   62.72    2.16 
  -1   0 -10   62.80    2.25 
   2   0  10    4.37    0.32 
  -2   0 -10    4.22    0.29 
  -2   0 -10    4.58    0.34 
  -3   0 -10  200.77    6.50 
  -3   0 -10  200.41    6.89 
   3   0  10  203.74    6.71 
  -4   0 -10    0.12    0.07 
  -4   0 -10    0.09    0.07 
  -5   0 -10   19.25    0.73 
   5   0  10   18.88    0.66 
  -5   0 -10   19.26    0.65 
  -5   0 -10   20.03    0.65 
  -6   0 -10    0.61    0.13 
  -6   0 -10    0.54    0.12 
   6   0  10    0.43    0.15 
  -6   0 -10    0.48    0.09 
  -7   0 -10    2.06    0.17 
  -7   0 -10    2.30    0.20 
   7   0  10    1.98    0.23 
  -7   0 -10    2.31    0.20 
  -7   0 -10    2.20    0.15 
  -8   0 -10    3.35    0.22 
   8   0  10    3.48    0.29 
  -8   0 -10    3.94    0.21 
  -8   0 -10    4.11    0.25 
  -9   0 -10   10.48    0.40 
  -9   0 -10    9.69    0.41 
  -9   0 -10    9.93    0.37 
   9   0  10   10.30    0.45 
 -10   0 -10    5.33    0.24 
 -10   0 -10    5.77    0.25 
 -10   0 -10    5.59    0.22 
 -10  -1  10    0.03    0.07 
 -10  -1  10    0.02    0.08 
 -10   1  10   -0.02    0.08 
  10   1 -10    0.11    0.08 
 -10   1  10   -0.08    0.06 
  -9  -1  10    0.01    0.06 
  -9  -1  10    0.06    0.08 
  -9  -1  10    0.20    0.11 
   9  -1 -10    0.00    0.13 
  -9  -1  10   -0.01    0.10 
  -9  -1  10    0.00    0.08 
  -9   1  10   -0.01    0.10 
  -9   1  10   -0.05    0.07 
   9   1 -10    0.17    0.14 
   9   1 -10    0.16    0.09 
   9   1 -10   -0.04    0.07 
  -9   1  10    0.10    0.10 
  -8  -1  10   17.12    0.59 
  -8  -1  10   16.21    0.57 
  -8  -1  10   16.61    0.61 
  -8  -1  10   15.75    0.60 
   8  -1 -10   16.18    0.64 
  -8  -1  10   16.54    0.57 
  -8   1  10   16.69    0.56 
  -8   1  10   16.51    0.56 
  -8   1  10   16.69    0.60 
   8   1 -10   16.35    0.59 
  -8   1  10   16.45    0.60 
   8   1 -10   15.85    0.63 
   8   1 -10   17.29    0.61 
  -7  -1  10   15.25    0.55 
  -7  -1  10   15.53    0.57 
  -7  -1  10   15.01    0.55 
   7  -1 -10   14.78    0.58 
  -7  -1  10   14.86    0.52 
  -7   1  10   15.10    0.55 
  -7   1  10   13.73    0.61 
   7   1 -10   15.58    0.54 
  -7   1  10   14.28    0.51 
  -7   1  10   14.26    0.51 
  -7   1  10   14.01    0.57 
  -7   1  10   14.03    0.55 
  -7   1  10   14.74    0.51 
   7   1 -10   15.62    0.59
[truncated: 1,712,417 more chars]
